# Supplementary material for: Hexa-μ2-acetato-κ12 O:O′-μ3-oxido-tris­[aqua­chromium(III)] nitrate acetic acid solvate
Source: Acta Crystallogr Sect E Struct Rep Online. 2008 Sep 24;64(Pt 10):m1310. doi: 10.1107/S1600536808029681 (PMC2959480; doi:10.1107/S1600536808029681)
Supplement: Supplementary file 1 [file e-64-m1310-sup1.cif]

##############################################################################
###                                                                        ###
###        Electronic paper (Acta Crystallographica Section E)             ###
###                                                                        ###
##############################################################################
#                                                                            #
# This CIF contains the data in a paper accepted for publication in Acta     #
# Crystallographica Section E. It conforms to the requirements of Notes      #
# for Authors for Section E, and has been peer reviewed under the auspices   #
# of the IUCr Commission on Journals.                                        #
#                                                                            #
# Full details of the Crystallographic Information File format               #
# are given in the paper "The Crystallographic Information File (CIF):       #
# a New Standard Archive File for Crystallography" by S. R. Hall, F. H.      #
# Allen and I. D. Brown [Acta Cryst. (1991), A47, 655-685].                  #
#                                                                            #
# The current version of the core CIF dictionary is obtainable from          #
# ftp://ftp.iucr.org/pub/cif_core.dic. The current version number is 2.4.    #
#                                                                            #
# Software is freely available for graphical display of the structure(s) in  #
# this CIF.  For information consult the CIF home page http://www.iucr.org/  #
# cif/home.html                                                              #
#                                                                            #
# This file may be used for bona fide research purposes within the           #
# scientific community so long as proper attribution is given to the journal # 
# article from which it was obtained.                                        #
#                                                                            #
##############################################################################
                                             
data_I
_audit_creation_method     SHELXL-97
_chemical_name_systematic
;
Hexa-\m~2~-acetato-\k^12^<i>O</i>:<i>O</i>'-\m~3~-oxido-\
tris[aquachromium(III)] nitrate acetic acid solvate
;
_chemical_name_common     ?
_chemical_formula_moiety     'C12 H24 Cr3 O16 +, N O3 -, C2 H4 O2'
_chemical_formula_sum     'C14 H28 Cr3 N O21'
_chemical_formula_iupac     '[Cr3 (C2 H3 O2)6 O (H2 O)3] N O3, C2 H4 O2'
_chemical_formula_weight     702.37
_chemical_melting_point     ?
_symmetry_cell_setting     Monoclinic
_symmetry_space_group_name_H-M     'P 21/c'
_symmetry_space_group_name_Hall     '-P 2ybc'
loop_
    _symmetry_equiv_pos_as_xyz
    'x, y, z'
    '-x, y+1/2, -z+1/2'
    '-x, -y, -z'
    'x, -y-1/2, z-1/2'
_cell_length_a     11.70340(10)
_cell_length_b     14.5102(2)
_cell_length_c     15.0427(2)
_cell_angle_alpha     90
_cell_angle_beta     91.5320(10)
_cell_angle_gamma     90
_cell_volume     2553.62(5)
_cell_formula_units_Z     4
_cell_measurement_reflns_used     9927
_cell_measurement_theta_min     2.2
_cell_measurement_theta_max     28.2
_cell_measurement_temperature     100(2)
_exptl_crystal_description     Chip
_exptl_crystal_colour     Green
_exptl_crystal_size_max     0.20
_exptl_crystal_size_mid     0.10
_exptl_crystal_size_min     0.05
_exptl_crystal_density_diffrn     1.827
_exptl_crystal_density_meas     ?
_exptl_crystal_density_method     'not measured'
_exptl_crystal_F_000     1436
_exptl_absorpt_coefficient_mu     1.350
_exptl_absorpt_correction_type     Multi-scan
_exptl_absorpt_process_details     '(SADABS; Sheldrick, 1996)'
_exptl_absorpt_correction_T_min     0.774
_exptl_absorpt_correction_T_max     0.936
_diffrn_ambient_temperature     100(2)
_diffrn_radiation_type     MoK\a
_diffrn_radiation_wavelength     0.71073
_diffrn_radiation_source     'fine-focus sealed tube'
_diffrn_radiation_monochromator     graphite
_diffrn_measurement_device_type     'Bruker SMART APEX'
_diffrn_measurement_method     \w
_diffrn_detector_area_resol_mean     ?
_diffrn_reflns_number     22819
_diffrn_reflns_av_R_equivalents     0.046
_diffrn_reflns_av_sigmaI/netI     0.040
_diffrn_reflns_theta_min     2.0
_diffrn_reflns_theta_max     27.5
_diffrn_reflns_theta_full     27.5
_diffrn_measured_fraction_theta_max     0.994
_diffrn_measured_fraction_theta_full     0.994
_diffrn_reflns_limit_h_min     -15
_diffrn_reflns_limit_h_max     15
_diffrn_reflns_limit_k_min     -18
_diffrn_reflns_limit_k_max     18
_diffrn_reflns_limit_l_min     -19
_diffrn_reflns_limit_l_max     19
_diffrn_standards_number     0
_diffrn_standards_interval_count     0
_diffrn_standards_interval_time     0
_diffrn_standards_decay_%     0
_reflns_number_total     5836
_reflns_number_gt     5092
_reflns_threshold_expression     I>2\s(I)
_refine_ls_structure_factor_coef     Fsqd
_refine_ls_matrix_type     full
_refine_ls_R_factor_all     0.073
_refine_ls_R_factor_gt     0.067
_refine_ls_wR_factor_gt     0.219
_refine_ls_wR_factor_ref     0.224
_refine_ls_goodness_of_fit_ref     1.38
_refine_ls_restrained_S_all     1.38
_refine_ls_number_reflns     5836
_refine_ls_number_parameters     359
_refine_ls_number_restraints     0
_refine_ls_hydrogen_treatment     constr
_refine_ls_weighting_scheme     calc
_refine_ls_weighting_details
                'calc w=1/[\s^2^(Fo^2^)+(0.1P)^2^+10P] where P=(Fo^2^+2Fc^2^)/3'
_atom_sites_solution_hydrogens     geom
_atom_sites_solution_primary     direct
_atom_sites_solution_secondary     difmap
_refine_ls_shift/su_max     0.001
_refine_ls_shift/su_mean     0.001
_refine_diff_density_max     1.77
_refine_diff_density_min     -1.33
_refine_ls_extinction_method     none
_refine_ls_extinction_coef     ?
loop_
    _atom_type_symbol
    _atom_type_description
    _atom_type_scat_dispersion_real
    _atom_type_scat_dispersion_imag
    _atom_type_scat_source
    'C' 'C' 0.0033 0.0016
                         'International Tables Vol C Tables 4.2.6.8 and 6.1.1.4'
    'H' 'H' 0.0000 0.0000
                         'International Tables Vol C Tables 4.2.6.8 and 6.1.1.4'
    'N' 'N' 0.0061 0.0033
                         'International Tables Vol C Tables 4.2.6.8 and 6.1.1.4'
    'O' 'O' 0.0106 0.0060
                         'International Tables Vol C Tables 4.2.6.8 and 6.1.1.4'
    'Cr' 'Cr' 0.3209 0.6236
                         'International Tables Vol C Tables 4.2.6.8 and 6.1.1.4'
_computing_data_collection     'APEX2 (Bruker, 2007)'
_computing_cell_refinement     'SAINT (Bruker, 2007)'
_computing_data_reduction     'SAINT (Bruker, 2007)'
_computing_structure_solution     'SHELXS97 (Sheldrick, 2008)'
_computing_structure_refinement     'SHELXL97 (Sheldrick, 2008)'
_computing_molecular_graphics     'X-SEED (Barbour, 2001)'
_computing_publication_material     'publCIF (Westrip, 2008)'
loop_
    _atom_site_type_symbol
    _atom_site_label
    _atom_site_fract_x
    _atom_site_fract_y
    _atom_site_fract_z
    _atom_site_U_iso_or_equiv
    _atom_site_adp_type
    _atom_site_calc_flag
    _atom_site_refinement_flags
    _atom_site_occupancy
    _atom_site_disorder_assembly
    _atom_site_disorder_group
    Cr Cr1 0.40542(6) 0.60336(5) 0.62841(5) 0.0131(2) Uani d . 1 . .
    Cr Cr2 0.17034(6) 0.56625(5) 0.73703(5) 0.0135(2) Uani d . 1 . .
    Cr Cr3 0.18005(6) 0.73269(6) 0.58877(5) 0.0140(2) Uani d . 1 . .
    O O1 0.4536(3) 0.6151(3) 0.7549(2) 0.0198(8) Uani d . 1 . .
    O O2 0.2966(3) 0.5724(3) 0.8261(3) 0.0205(8) Uani d . 1 . .
    O O3 0.3914(3) 0.4689(3) 0.6374(3) 0.0184(7) Uani d . 1 . .
    O O4 0.2208(3) 0.4442(3) 0.6949(3) 0.0198(8) Uani d . 1 . .
    O O5 0.1056(3) 0.6751(3) 0.7966(3) 0.0195(7) Uani d . 1 . .
    O O6 0.0969(3) 0.7819(3) 0.6894(3) 0.0195(8) Uani d . 1 . .
    O O7 0.0316(3) 0.5543(3) 0.6608(3) 0.0189(7) Uani d . 1 . .
    O O8 0.0452(3) 0.6588(3) 0.5512(3) 0.0192(7) Uani d . 1 . .
    O O9 0.3030(3) 0.8221(3) 0.6195(2) 0.0174(7) Uani d . 1 . .
    O O10 0.4560(3) 0.7309(3) 0.6132(3) 0.0193(8) Uani d . 1 . .
    O O11 0.2517(3) 0.7039(3) 0.4743(2) 0.0176(7) Uani d . 1 . .
    O O12 0.3748(3) 0.5871(3) 0.4972(2) 0.0172(7) Uani d . 1 . .
    O O13 0.2517(3) 0.6341(2) 0.6511(2) 0.0147(7) Uani d . 1 . .
    O O14 -0.0709(3) 0.5678(3) 0.9306(3) 0.0256(9) Uani d . 1 . .
    O O15 -0.2549(4) 0.5997(3) 0.9442(3) 0.0299(10) Uani d . 1 . .
    H H15 -0.2433 0.6221 0.9951 0.045 Uiso d R 1 . .
    O O16 0.7058(3) 0.7280(3) 0.5673(3) 0.0267(9) Uani d . 1 . .
    O O17 0.8176(4) 0.7184(3) 0.6842(3) 0.0290(9) Uani d . 1 . .
    O O18 0.8263(4) 0.8364(3) 0.5964(3) 0.0358(11) Uani d . 1 . .
    O O1W 0.5731(3) 0.5752(3) 0.6032(2) 0.0172(7) Uani d . 1 . .
    H H11 0.6042 0.6224 0.5825 0.026 Uiso d R 1 . .
    H H12 0.5765 0.5321 0.5662 0.026 Uiso d R 1 . .
    O O2W 0.0843(3) 0.4914(3) 0.8268(3) 0.0200(8) Uani d . 1 . .
    H H21 0.0592 0.5266 0.8661 0.030 Uiso d R 1 . .
    H H22 0.1285 0.4524 0.8505 0.030 Uiso d R 1 . .
    O O3W 0.1111(3) 0.8387(3) 0.5119(3) 0.0222(8) Uani d . 1 . .
    H H31 0.0424 0.8465 0.5247 0.033 Uiso d R 1 . .
    H H32 0.1152 0.8250 0.4578 0.033 Uiso d R 1 . .
    N N1 0.7827(4) 0.7597(3) 0.6176(3) 0.0214(9) Uani d . 1 . .
    C C1 0.3976(4) 0.6011(3) 0.8241(3) 0.0161(9) Uani d . 1 . .
    C C2 0.4557(5) 0.6207(4) 0.9128(4) 0.0213(10) Uani d . 1 . .
    H H2A 0.4404 0.6845 0.9302 0.032 Uiso calc R 1 . .
    H H2B 0.5383 0.6116 0.9081 0.032 Uiso calc R 1 . .
    H H2C 0.4260 0.5787 0.9577 0.032 Uiso calc R 1 . .
    C C3 0.3122(4) 0.4166(4) 0.6615(3) 0.0163(9) Uani d . 1 . .
    C C4 0.3268(5) 0.3144(4) 0.6485(4) 0.0233(11) Uani d . 1 . .
    H H4A 0.3005 0.2816 0.7011 0.035 Uiso calc R 1 . .
    H H4B 0.4077 0.3005 0.6398 0.035 Uiso calc R 1 . .
    H H4C 0.2818 0.2946 0.5961 0.035 Uiso calc R 1 . .
    C C5 0.0764(4) 0.7537(4) 0.7646(4) 0.0175(10) Uani d . 1 . .
    C C6 0.0117(5) 0.8165(4) 0.8254(4) 0.0213(11) Uani d . 1 . .
    H H6A -0.0703 0.8035 0.8194 0.032 Uiso calc R 1 . .
    H H6B 0.0259 0.8809 0.8092 0.032 Uiso calc R 1 . .
    H H6C 0.0375 0.8060 0.8871 0.032 Uiso calc R 1 . .
    C C7 -0.0024(4) 0.5925(4) 0.5887(3) 0.0173(10) Uani d . 1 . .
    C C8 -0.1111(4) 0.5551(4) 0.5464(4) 0.0217(11) Uani d . 1 . .
    H H8A -0.1116 0.5672 0.4823 0.033 Uiso calc R 1 . .
    H H8B -0.1771 0.5854 0.5727 0.033 Uiso calc R 1 . .
    H H8C -0.1154 0.4886 0.5567 0.033 Uiso calc R 1 . .
    C C9 0.4087(4) 0.8085(4) 0.6238(3) 0.0163(9) Uani d . 1 . .
    C C10 0.4856(5) 0.8895(4) 0.6411(4) 0.0214(11) Uani d . 1 . .
    H H10A 0.4417 0.9466 0.6336 0.032 Uiso calc R 1 . .
    H H10B 0.5480 0.8887 0.5991 0.032 Uiso calc R 1 . .
    H H10C 0.5172 0.8862 0.7020 0.032 Uiso calc R 1 . .
    C C11 0.3182(4) 0.6420(3) 0.4472(3) 0.0154(9) Uani d . 1 . .
    C C12 0.3291(5) 0.6330(4) 0.3480(3) 0.0213(10) Uani d . 1 . .
    H H12A 0.2693 0.5918 0.3244 0.032 Uiso calc R 1 . .
    H H12B 0.4044 0.6076 0.3349 0.032 Uiso calc R 1 . .
    H H12C 0.3208 0.6939 0.3203 0.032 Uiso calc R 1 . .
    C C13 -0.1699(4) 0.5671(4) 0.9000(4) 0.0196(10) Uani d . 1 . .
    C C14 -0.2012(5) 0.5280(4) 0.8109(4) 0.0220(11) Uani d . 1 . .
    H H14A -0.1439 0.5463 0.7679 0.033 Uiso calc R 1 . .
    H H14B -0.2763 0.5515 0.7914 0.033 Uiso calc R 1 . .
    H H14C -0.2040 0.4606 0.8148 0.033 Uiso calc R 1 . .
loop_
    _atom_site_aniso_label
    _atom_site_aniso_U_11
    _atom_site_aniso_U_22
    _atom_site_aniso_U_33
    _atom_site_aniso_U_12
    _atom_site_aniso_U_13
    _atom_site_aniso_U_23
    Cr1 0.0129(4) 0.0149(4) 0.0115(4) 0.0003(3) 0.0011(3) 0.0001(3)
    Cr2 0.0135(4) 0.0149(4) 0.0123(4) 0.0005(3) 0.0018(3) -0.0001(3)
    Cr3 0.0134(4) 0.0149(4) 0.0136(4) 0.0010(3) 0.0001(3) -0.0013(3)
    O1 0.0163(16) 0.029(2) 0.0142(17) -0.0013(14) 0.0007(13) 0.0001(15)
    O2 0.0194(18) 0.027(2) 0.0154(17) -0.0023(15) 0.0007(14) 0.0032(15)
    O3 0.0155(16) 0.0158(17) 0.0241(19) 0.0014(13) 0.0044(14) 0.0029(14)
    O4 0.0209(18) 0.0149(17) 0.0239(19) -0.0013(14) 0.0088(15) -0.0018(14)
    O5 0.0207(17) 0.0184(18) 0.0194(18) 0.0023(14) 0.0033(14) -0.0001(15)
    O6 0.0187(17) 0.0204(18) 0.0196(19) 0.0021(14) 0.0020(14) -0.0027(15)
    O7 0.0152(16) 0.0233(19) 0.0182(18) -0.0021(14) 0.0017(13) 0.0031(15)
    O8 0.0177(17) 0.0194(18) 0.0205(18) 0.0000(14) -0.0014(14) -0.0024(15)
    O9 0.0172(17) 0.0167(17) 0.0182(17) -0.0009(13) -0.0010(13) 0.0004(14)
    O10 0.0164(17) 0.0166(17) 0.025(2) 0.0004(13) 0.0038(14) 0.0010(15)
    O11 0.0204(17) 0.0190(18) 0.0136(17) 0.0005(14) 0.0010(13) 0.0003(14)
    O12 0.0171(17) 0.0208(18) 0.0136(16) 0.0012(14) 0.0011(13) -0.0022(14)
    O13 0.0131(15) 0.0175(17) 0.0135(16) 0.0007(13) 0.0020(12) -0.0006(13)
    O14 0.0195(18) 0.029(2) 0.029(2) -0.0017(16) 0.0010(16) -0.0053(17)
    O15 0.022(2) 0.042(3) 0.025(2) 0.0091(18) -0.0012(16) -0.0096(19)
    O16 0.0219(19) 0.026(2) 0.032(2) -0.0049(16) -0.0010(17) 0.0024(18)
    O17 0.043(2) 0.028(2) 0.0164(19) 0.0016(18) 0.0006(17) 0.0017(16)
    O18 0.051(3) 0.026(2) 0.030(2) -0.017(2) -0.010(2) 0.0036(19)
    O1W 0.0153(16) 0.0180(17) 0.0184(18) -0.0002(13) 0.0038(13) -0.0010(14)
    O2W 0.0204(17) 0.0196(18) 0.0205(18) 0.0039(14) 0.0079(14) 0.0009(15)
    O3W 0.0213(18) 0.0214(19) 0.024(2) 0.0047(15) -0.0029(15) -0.0008(16)
    N1 0.028(2) 0.021(2) 0.016(2) -0.0016(18) 0.0057(18) -0.0024(18)
    C1 0.018(2) 0.017(2) 0.013(2) 0.0040(18) -0.0013(18) -0.0018(18)
    C2 0.020(2) 0.025(3) 0.018(3) 0.001(2) -0.0008(19) -0.005(2)
    C3 0.017(2) 0.018(2) 0.013(2) 0.0020(18) -0.0011(18) -0.0007(18)
    C4 0.023(3) 0.016(2) 0.032(3) -0.001(2) 0.008(2) -0.004(2)
    C5 0.013(2) 0.019(2) 0.020(2) -0.0014(18) -0.0020(18) -0.005(2)
    C6 0.025(3) 0.023(3) 0.016(2) 0.007(2) 0.002(2) -0.006(2)
    C7 0.013(2) 0.022(2) 0.017(2) 0.0019(18) 0.0024(18) -0.0037(19)
    C8 0.018(2) 0.023(3) 0.024(3) 0.0000(19) -0.001(2) -0.003(2)
    C9 0.018(2) 0.021(2) 0.010(2) -0.0031(18) 0.0006(17) 0.0007(18)
    C10 0.020(2) 0.021(3) 0.023(3) -0.004(2) 0.001(2) -0.002(2)
    C11 0.014(2) 0.016(2) 0.016(2) -0.0016(17) 0.0007(17) -0.0026(18)
    C12 0.026(3) 0.027(3) 0.011(2) 0.004(2) 0.0006(19) -0.001(2)
    C13 0.019(2) 0.018(2) 0.022(3) -0.0010(18) -0.002(2) 0.001(2)
    C14 0.024(3) 0.027(3) 0.015(2) -0.002(2) -0.001(2) -0.002(2)
_geom_special_details
;
All e.s.d.'s (except the e.s.d. in the dihedral angle between two l.s. planes)
are estimated using the full covariance matrix. The cell e.s.d.'s are taken
into account individually in the estimation of e.s.d.'s in distances, angles
and torsion angles; correlations between e.s.d.'s in cell parameters are only
used when they are defined by crystal symmetry. An approximate (isotropic)
treatment of cell e.s.d.'s is used for estimating e.s.d.'s involving l.s.
planes.
;
loop_
    _geom_bond_atom_site_label_1
    _geom_bond_atom_site_label_2
    _geom_bond_site_symmetry_2
    _geom_bond_distance
    _geom_bond_publ_flag
    Cr1 O13 . 1.893(3) ?
    Cr1 O10 . 1.959(4) ?
    Cr1 O3 . 1.962(4) ?
    Cr1 O1 . 1.978(4) ?
    Cr1 O12 . 2.010(4) ?
    Cr1 O1W . 2.049(4) ?
    Cr2 O13 . 1.901(4) ?
    Cr2 O2 . 1.969(4) ?
    Cr2 O7 . 1.970(4) ?
    Cr2 O5 . 1.976(4) ?
    Cr2 O4 . 1.977(4) ?
    Cr2 O2W . 2.022(4) ?
    Cr3 O13 . 1.894(4) ?
    Cr3 O6 . 1.956(4) ?
    Cr3 O8 . 1.978(4) ?
    Cr3 O11 . 1.980(4) ?
    Cr3 O9 . 1.982(4) ?
    Cr3 O3W . 2.075(4) ?
    O1 C1 . 1.260(6) ?
    O2 C1 . 1.255(7) ?
    O3 C3 . 1.259(6) ?
    O4 C3 . 1.259(6) ?
    O5 C5 . 1.281(7) ?
    O6 C5 . 1.233(7) ?
    O7 C7 . 1.272(6) ?
    O8 C7 . 1.254(7) ?
    O9 C9 . 1.254(6) ?
    O10 C9 . 1.267(7) ?
    O11 C11 . 1.263(6) ?
    O12 C11 . 1.269(6) ?
    O14 C13 . 1.236(7) ?
    O15 C13 . 1.300(7) ?
    O15 H15 . 0.8400 ?
    O16 N1 . 1.247(6) ?
    O17 N1 . 1.228(6) ?
    O18 N1 . 1.268(7) ?
    O1W H11 . 0.8400 ?
    O1W H12 . 0.8400 ?
    O2W H21 . 0.8400 ?
    O2W H22 . 0.8400 ?
    O3W H31 . 0.8400 ?
    O3W H32 . 0.8400 ?
    C1 C2 . 1.509(7) ?
    C2 H2A . 0.9800 ?
    C2 H2B . 0.9800 ?
    C2 H2C . 0.9800 ?
    C3 C4 . 1.506(7) ?
    C4 H4A . 0.9800 ?
    C4 H4B . 0.9800 ?
    C4 H4C . 0.9800 ?
    C5 C6 . 1.511(7) ?
    C6 H6A . 0.9800 ?
    C6 H6B . 0.9800 ?
    C6 H6C . 0.9800 ?
    C7 C8 . 1.508(7) ?
    C8 H8A . 0.9800 ?
    C8 H8B . 0.9800 ?
    C8 H8C . 0.9800 ?
    C9 C10 . 1.498(7) ?
    C10 H10A . 0.9800 ?
    C10 H10B . 0.9800 ?
    C10 H10C . 0.9800 ?
    C11 C12 . 1.507(7) ?
    C12 H12A . 0.9800 ?
    C12 H12B . 0.9800 ?
    C12 H12C . 0.9800 ?
    C13 C14 . 1.492(7) ?
    C14 H14A . 0.9800 ?
    C14 H14B . 0.9800 ?
    C14 H14C . 0.9800 ?
loop_
    _geom_angle_atom_site_label_1
    _geom_angle_atom_site_label_2
    _geom_angle_atom_site_label_3
    _geom_angle_site_symmetry_1
    _geom_angle_site_symmetry_3
    _geom_angle
    _geom_angle_publ_flag
    O13 Cr1 O10 . . 95.17(16) ?
    O13 Cr1 O3 . . 98.06(15) ?
    O10 Cr1 O3 . . 166.77(16) ?
    O13 Cr1 O1 . . 93.10(15) ?
    O10 Cr1 O1 . . 87.24(17) ?
    O3 Cr1 O1 . . 92.37(17) ?
    O13 Cr1 O12 . . 93.38(15) ?
    O10 Cr1 O12 . . 92.45(16) ?
    O3 Cr1 O12 . . 86.44(16) ?
    O1 Cr1 O12 . . 173.51(15) ?
    O13 Cr1 O1W . . 177.86(16) ?
    O10 Cr1 O1W . . 82.69(15) ?
    O3 Cr1 O1W . . 84.09(15) ?
    O1 Cr1 O1W . . 86.87(15) ?
    O12 Cr1 O1W . . 86.66(15) ?
    O13 Cr2 O2 . . 93.38(15) ?
    O13 Cr2 O7 . . 93.98(15) ?
    O2 Cr2 O7 . . 172.47(16) ?
    O13 Cr2 O5 . . 95.72(16) ?
    O2 Cr2 O5 . . 86.87(17) ?
    O7 Cr2 O5 . . 90.83(16) ?
    O13 Cr2 O4 . . 94.97(16) ?
    O2 Cr2 O4 . . 91.88(17) ?
    O7 Cr2 O4 . . 89.05(17) ?
    O5 Cr2 O4 . . 169.29(17) ?
    O13 Cr2 O2W . . 178.67(16) ?
    O2 Cr2 O2W . . 87.02(16) ?
    O7 Cr2 O2W . . 85.66(16) ?
    O5 Cr2 O2W . . 85.56(16) ?
    O4 Cr2 O2W . . 83.75(16) ?
    O13 Cr3 O6 . . 96.66(16) ?
    O13 Cr3 O8 . . 94.10(15) ?
    O6 Cr3 O8 . . 90.55(16) ?
    O13 Cr3 O11 . . 94.52(15) ?
    O6 Cr3 O11 . . 168.79(16) ?
    O8 Cr3 O11 . . 89.43(16) ?
    O13 Cr3 O9 . . 94.02(15) ?
    O6 Cr3 O9 . . 87.33(16) ?
    O8 Cr3 O9 . . 171.80(16) ?
    O11 Cr3 O9 . . 91.12(16) ?
    O13 Cr3 O3W . . 175.13(16) ?
    O6 Cr3 O3W . . 88.07(16) ?
    O8 Cr3 O3W . . 86.97(16) ?
    O11 Cr3 O3W . . 80.73(16) ?
    O9 Cr3 O3W . . 85.05(16) ?
    C1 O1 Cr1 . . 129.8(3) ?
    C1 O2 Cr2 . . 133.6(3) ?
    C3 O3 Cr1 . . 133.1(3) ?
    C3 O4 Cr2 . . 132.6(3) ?
    C5 O5 Cr2 . . 130.0(4) ?
    C5 O6 Cr3 . . 134.5(4) ?
    C7 O7 Cr2 . . 133.8(3) ?
    C7 O8 Cr3 . . 130.4(3) ?
    C9 O9 Cr3 . . 128.2(3) ?
    C9 O10 Cr1 . . 133.7(3) ?
    C11 O11 Cr3 . . 135.2(3) ?
    C11 O12 Cr1 . . 125.8(3) ?
    Cr1 O13 Cr3 . . 119.96(19) ?
    Cr1 O13 Cr2 . . 119.74(18) ?
    Cr3 O13 Cr2 . . 120.30(18) ?
    C13 O15 H15 . . 120.0 ?
    Cr1 O1W H11 . . 109.5 ?
    Cr1 O1W H12 . . 109.5 ?
    H11 O1W H12 . . 109.5 ?
    Cr2 O2W H21 . . 109.5 ?
    Cr2 O2W H22 . . 109.5 ?
    H21 O2W H22 . . 109.5 ?
    Cr3 O3W H31 . . 109.5 ?
    Cr3 O3W H32 . . 109.5 ?
    H31 O3W H32 . . 109.5 ?
    O17 N1 O16 . . 122.2(5) ?
    O17 N1 O18 . . 120.4(5) ?
    O16 N1 O18 . . 117.4(5) ?
    O2 C1 O1 . . 125.7(5) ?
    O2 C1 C2 . . 116.4(5) ?
    O1 C1 C2 . . 117.9(5) ?
    C1 C2 H2A . . 109.5 ?
    C1 C2 H2B . . 109.5 ?
    H2A C2 H2B . . 109.5 ?
    C1 C2 H2C . . 109.5 ?
    H2A C2 H2C . . 109.5 ?
    H2B C2 H2C . . 109.5 ?
    O4 C3 O3 . . 124.2(5) ?
    O4 C3 C4 . . 117.7(5) ?
    O3 C3 C4 . . 118.0(5) ?
    C3 C4 H4A . . 109.5 ?
    C3 C4 H4B . . 109.5 ?
    H4A C4 H4B . . 109.5 ?
    C3 C4 H4C . . 109.5 ?
    H4A C4 H4C . . 109.5 ?
    H4B C4 H4C . . 109.5 ?
    O6 C5 O5 . . 125.8(5) ?
    O6 C5 C6 . . 117.9(5) ?
    O5 C5 C6 . . 116.3(5) ?
    C5 C6 H6A . . 109.5 ?
    C5 C6 H6B . . 109.5 ?
    H6A C6 H6B . . 109.5 ?
    C5 C6 H6C . . 109.5 ?
    H6A C6 H6C . . 109.5 ?
    H6B C6 H6C . . 109.5 ?
    O8 C7 O7 . . 125.8(5) ?
    O8 C7 C8 . . 117.8(5) ?
    O7 C7 C8 . . 116.4(5) ?
    C7 C8 H8A . . 109.5 ?
    C7 C8 H8B . . 109.5 ?
    H8A C8 H8B . . 109.5 ?
    C7 C8 H8C . . 109.5 ?
    H8A C8 H8C . . 109.5 ?
    H8B C8 H8C . . 109.5 ?
    O9 C9 O10 . . 124.6(5) ?
    O9 C9 C10 . . 118.2(5) ?
    O10 C9 C10 . . 117.2(4) ?
    C9 C10 H10A . . 109.5 ?
    C9 C10 H10B . . 109.5 ?
    H10A C10 H10B . . 109.5 ?
    C9 C10 H10C . . 109.5 ?
    H10A C10 H10C . . 109.5 ?
    H10B C10 H10C . . 109.5 ?
    O11 C11 O12 . . 124.9(5) ?
    O11 C11 C12 . . 116.7(5) ?
    O12 C11 C12 . . 118.4(4) ?
    C11 C12 H12A . . 109.5 ?
    C11 C12 H12B . . 109.5 ?
    H12A C12 H12B . . 109.5 ?
    C11 C12 H12C . . 109.5 ?
    H12A C12 H12C . . 109.5 ?
    H12B C12 H12C . . 109.5 ?
    O14 C13 O15 . . 121.9(5) ?
    O14 C13 C14 . . 122.9(5) ?
    O15 C13 C14 . . 115.2(5) ?
    C13 C14 H14A . . 109.5 ?
    C13 C14 H14B . . 109.5 ?
    H14A C14 H14B . . 109.5 ?
    C13 C14 H14C . . 109.5 ?
    H14A C14 H14C . . 109.5 ?
    H14B C14 H14C . . 109.5 ?
loop_
    _geom_torsion_atom_site_label_1
    _geom_torsion_atom_site_label_2
    _geom_torsion_atom_site_label_3
    _geom_torsion_atom_site_label_4
    _geom_torsion_site_symmetry_1
    _geom_torsion_site_symmetry_2
    _geom_torsion_site_symmetry_3
    _geom_torsion_site_symmetry_4
    _geom_torsion
    _geom_torsion_publ_flag
    O13 Cr1 O1 C1 . . . . 30.3(5) ?
    O10 Cr1 O1 C1 . . . . 125.3(5) ?
    O3 Cr1 O1 C1 . . . . -67.9(5) ?
    O1W Cr1 O1 C1 . . . . -151.8(5) ?
    O13 Cr2 O2 C1 . . . . -6.8(5) ?
    O5 Cr2 O2 C1 . . . . -102.4(5) ?
    O4 Cr2 O2 C1 . . . . 88.3(5) ?
    O2W Cr2 O2 C1 . . . . 171.9(5) ?
    O13 Cr1 O3 C3 . . . . -8.3(5) ?
    O10 Cr1 O3 C3 . . . . 173.3(6) ?
    O1 Cr1 O3 C3 . . . . 85.2(5) ?
    O12 Cr1 O3 C3 . . . . -101.2(5) ?
    O1W Cr1 O3 C3 . . . . 171.8(5) ?
    O13 Cr2 O4 C3 . . . . 33.4(5) ?
    O2 Cr2 O4 C3 . . . . -60.2(5) ?
    O7 Cr2 O4 C3 . . . . 127.3(5) ?
    O5 Cr2 O4 C3 . . . . -143.3(8) ?
    O2W Cr2 O4 C3 . . . . -146.9(5) ?
    O13 Cr2 O5 C5 . . . . 31.9(4) ?
    O2 Cr2 O5 C5 . . . . 125.0(4) ?
    O7 Cr2 O5 C5 . . . . -62.2(4) ?
    O4 Cr2 O5 C5 . . . . -151.5(8) ?
    O2W Cr2 O5 C5 . . . . -147.8(4) ?
    O13 Cr3 O6 C5 . . . . -12.1(5) ?
    O8 Cr3 O6 C5 . . . . 82.1(5) ?
    O11 Cr3 O6 C5 . . . . 171.9(7) ?
    O9 Cr3 O6 C5 . . . . -105.9(5) ?
    O3W Cr3 O6 C5 . . . . 169.0(5) ?
    O13 Cr2 O7 C7 . . . . -12.7(5) ?
    O5 Cr2 O7 C7 . . . . 83.1(5) ?
    O4 Cr2 O7 C7 . . . . -107.6(5) ?
    O2W Cr2 O7 C7 . . . . 168.6(5) ?
    O13 Cr3 O8 C7 . . . . 30.7(5) ?
    O6 Cr3 O8 C7 . . . . -66.0(5) ?
    O11 Cr3 O8 C7 . . . . 125.2(5) ?
    O3W Cr3 O8 C7 . . . . -154.0(5) ?
    O13 Cr3 O9 C9 . . . . 38.7(4) ?
    O6 Cr3 O9 C9 . . . . 135.2(4) ?
    O11 Cr3 O9 C9 . . . . -55.9(4) ?
    O3W Cr3 O9 C9 . . . . -136.5(4) ?
    O13 Cr1 O10 C9 . . . . 6.9(5) ?
    O3 Cr1 O10 C9 . . . . -174.6(6) ?
    O1 Cr1 O10 C9 . . . . -86.0(5) ?
    O12 Cr1 O10 C9 . . . . 100.5(5) ?
    O1W Cr1 O10 C9 . . . . -173.2(5) ?
    O13 Cr3 O11 C11 . . . . 2.2(5) ?
    O6 Cr3 O11 C11 . . . . 178.1(7) ?
    O8 Cr3 O11 C11 . . . . -91.9(5) ?
    O9 Cr3 O11 C11 . . . . 96.3(5) ?
    O3W Cr3 O11 C11 . . . . -178.9(5) ?
    O13 Cr1 O12 C11 . . . . 46.3(4) ?
    O10 Cr1 O12 C11 . . . . -49.0(4) ?
    O3 Cr1 O12 C11 . . . . 144.2(4) ?
    O1W Cr1 O12 C11 . . . . -131.5(4) ?
    O10 Cr1 O13 Cr3 . . . . 37.4(2) ?
    O3 Cr1 O13 Cr3 . . . . -142.2(2) ?
    O1 Cr1 O13 Cr3 . . . . 124.9(2) ?
    O12 Cr1 O13 Cr3 . . . . -55.4(2) ?
    O10 Cr1 O13 Cr2 . . . . -142.1(2) ?
    O3 Cr1 O13 Cr2 . . . . 38.2(2) ?
    O1 Cr1 O13 Cr2 . . . . -54.6(2) ?
    O12 Cr1 O13 Cr2 . . . . 125.1(2) ?
    O6 Cr3 O13 Cr1 . . . . -140.3(2) ?
    O8 Cr3 O13 Cr1 . . . . 128.7(2) ?
    O11 Cr3 O13 Cr1 . . . . 38.9(2) ?
    O9 Cr3 O13 Cr1 . . . . -52.5(2) ?
    O6 Cr3 O13 Cr2 . . . . 39.2(2) ?
    O8 Cr3 O13 Cr2 . . . . -51.8(2) ?
    O11 Cr3 O13 Cr2 . . . . -141.5(2) ?
    O9 Cr3 O13 Cr2 . . . . 127.0(2) ?
    O2 Cr2 O13 Cr1 . . . . 46.6(2) ?
    O7 Cr2 O13 Cr1 . . . . -135.0(2) ?
    O5 Cr2 O13 Cr1 . . . . 133.8(2) ?
    O4 Cr2 O13 Cr1 . . . . -45.6(2) ?
    O2 Cr2 O13 Cr3 . . . . -132.9(2) ?
    O7 Cr2 O13 Cr3 . . . . 45.5(2) ?
    O5 Cr2 O13 Cr3 . . . . -45.7(2) ?
    O4 Cr2 O13 Cr3 . . . . 134.9(2) ?
    Cr2 O2 C1 O1 . . . . -18.2(8) ?
    Cr2 O2 C1 C2 . . . . 161.6(4) ?
    Cr1 O1 C1 O2 . . . . 3.0(8) ?
    Cr1 O1 C1 C2 . . . . -176.8(4) ?
    Cr2 O4 C3 O3 . . . . -9.0(8) ?
    Cr2 O4 C3 C4 . . . . 171.8(4) ?
    Cr1 O3 C3 O4 . . . . -6.9(8) ?
    Cr1 O3 C3 C4 . . . . 172.3(4) ?
    Cr3 O6 C5 O5 . . . . -2.5(8) ?
    Cr3 O6 C5 C6 . . . . 177.2(4) ?
    Cr2 O5 C5 O6 . . . . -10.0(8) ?
    Cr2 O5 C5 C6 . . . . 170.3(3) ?
    Cr3 O8 C7 O7 . . . . -3.7(8) ?
    Cr3 O8 C7 C8 . . . . 174.9(3) ?
    Cr2 O7 C7 O8 . . . . -7.8(8) ?
    Cr2 O7 C7 C8 . . . . 173.6(4) ?
    Cr3 O9 C9 O10 . . . . -3.9(7) ?
    Cr3 O9 C9 C10 . . . . 174.9(3) ?
    Cr1 O10 C9 O9 . . . . -25.2(8) ?
    Cr1 O10 C9 C10 . . . . 155.9(4) ?
    Cr3 O11 C11 O12 . . . . -13.8(8) ?
    Cr3 O11 C11 C12 . . . . 165.6(4) ?
    Cr1 O12 C11 O11 . . . . -16.4(7) ?
    Cr1 O12 C11 C12 . . . . 164.2(4) ?
loop_
    _geom_hbond_atom_site_label_D
    _geom_hbond_atom_site_label_H
    _geom_hbond_atom_site_label_A
    _geom_hbond_site_symmetry_A
    _geom_hbond_distance_DH
    _geom_hbond_distance_HA
    _geom_hbond_distance_DA
    _geom_hbond_angle_DHA
    _geom_hbond_publ_flag
    O1w H11 O16 . 0.84 1.96 2.769(6) 162 yes
    O1w H12 O12 3_666 0.84 2.06 2.873(5) 162 yes
    O2w H21 O14 . 0.84 1.92 2.668(6) 147 yes
    O2w H22 O18 2_646 0.84 1.93 2.725(6) 157 yes
    O3w H31 O14 4_575 0.84 2.28 2.781(5) 118 yes
    O3w H32 O5 4_575 0.84 2.42 3.244(6) 165 yes
    O15 H15 O18 4_476 0.84 1.81 2.624(6) 163 yes
data_global
_journal_date_recd_electronic     2008-09-15
_journal_date_accepted     2008-09-16
_journal_name_full     'Acta Crystallographica, Section E'
_journal_year     2008
_journal_volume     64
_journal_issue     10
_journal_page_first     m1310
_journal_page_last     m1310
_journal_paper_category     QM
_journal_coeditor_code     TK2306
_publ_contact_author_name     'Prof. Mohd. Jamil Maah'
_publ_contact_author_address
;
Department of Chemistry
University Malaya
50603 Kuala  Lumpur
Malaysia
;
_publ_contact_author_email     mjamil@um.edu.my
_publ_contact_author_fax     ?
_publ_contact_author_phone     ?
_publ_section_title
;
Hexa-\m~2~-acetato-\k^12^<i>O</i>:<i>O</i>'-\m~3~-oxido-tris[aquachromium(III)]
nitrate acetic acid solvate
;
loop_
    _publ_author_name
    _publ_author_address
    'Maah, Mohd Jamil'
;
Department of Chemistry
University of Malaya
50603 Kuala Lumpur
Malaysia
;
    'Abdullah, Che Ibrahim'
;
Department of Chemistry
University of Malaya
50603 Kuala  Lumpur
Malaysia
;
    'Gan, Seng Neon'
;
Department of Chemistry
University of Malaya
50603 Kuala Lumpur
Malaysia
;
    'Mohd Jelan, Aishah'
;
Centre for Foundation Studies in Science
University of Malaya
50603 Kuala Lumpur
Malaysia
;
    'Ng, Seik Weng'
;
Department of Chemistry
University of Malaya
50603 Kuala Lumpur
Malaysia
;
