# Supplementary material for: Hexa-μ2-acetato-κ12 O:O′-μ3-oxido-tris­[aqua­chromium(III)] nitrate acetic acid solvate
Source: Acta Crystallogr Sect E Struct Rep Online. 2008 Sep 24;64(Pt 10):m1310. doi: 10.1107/S1600536808029681 (PMC2959480; doi:10.1107/S1600536808029681)
Supplement: Supplementary file 2 [file e-64-m1310-Isup2.hkl]

# 
# h,k,l, Fc-squared, Fo-squared, sigma(Fo-squared) and status flag 
# 
data_I
_shelx_title '  P21/c' 
_shelx_refln_list_code          4 
_shelx_F_calc_maximum      277.22 
_exptl_crystal_F_000      1436.00 
_reflns_d_resolution_high  0.7696 
 
loop_ 
 _symmetry_equiv_pos_as_xyz 
 'x, y, z' 
 '-x, y+1/2, -z+1/2' 
 '-x, -y, -z' 
 'x, -y-1/2, z-1/2' 
 
_cell_length_a    11.7034 
_cell_length_b    14.5102 
_cell_length_c    15.0427 
_cell_angle_alpha  90.000 
_cell_angle_beta   91.532 
_cell_angle_gamma  90.000 
 
_shelx_F_squared_multiplier     1.000 
 
loop_ 
 _refln_index_h 
 _refln_index_k 
 _refln_index_l 
 _refln_F_squared_calc 
 _refln_F_squared_meas 
 _refln_F_squared_sigma 
 _refln_observed_status 
   2   0   0     9020.53    10393.33    474.98 o 
   3   0   0    11884.08    16447.42    982.70 o 
   4   0   0     5766.03     5993.87    196.22 o 
   5   0   0    13827.21    17360.18    987.57 o 
   6   0   0      618.80      701.65     33.53 o 
   7   0   0     3809.28     3865.30    281.23 o 
   8   0   0    13631.75    13434.70    574.36 o 
   9   0   0     5849.20     5735.34    243.74 o 
  10   0   0     6249.84     5805.85    247.77 o 
  11   0   0     1482.10     1404.78     72.30 o 
  12   0   0     4921.87     4939.33    215.55 o 
  13   0   0      213.25      215.72     23.86 o 
  14   0   0     8386.43     8386.79    283.31 o 
  15   0   0      225.26      305.42     55.50 o 
   1   1   0    36352.56    36245.30    669.11 o 
   2   1   0       72.73       64.66      6.07 o 
   3   1   0    37058.68    41417.38   1938.03 o 
   4   1   0     1921.61     1520.84     38.35 o 
   5   1   0      965.64     1755.46     62.67 o 
   6   1   0      123.64      362.18     16.16 o 
   7   1   0      387.67      469.43     34.25 o 
   8   1   0     1385.09     1615.77     47.61 o 
   9   1   0      475.89      523.11     27.45 o 
  10   1   0     1452.97     1443.96     44.88 o 
  11   1   0       50.67       46.34     13.19 o 
  12   1   0      447.49      522.62     25.38 o 
  13   1   0     4847.15     4734.44    129.67 o 
  14   1   0        3.65       18.12     18.70 o 
  15   1   0     1191.61     1331.46     74.27 o 
   0   2   0     1580.46     1439.65     61.73 o 
   1   2   0     1688.23     1852.53     86.65 o 
   2   2   0     6553.72     5945.89    118.19 o 
   3   2   0     1485.97     1388.24     34.73 o 
   4   2   0     2584.21     3185.78    128.54 o 
   5   2   0     3019.56     3105.54    102.82 o 
   6   2   0     1631.79     1461.22     32.55 o 
   7   2   0       32.83       65.23      8.44 o 
   8   2   0     1440.22     1415.93     35.36 o 
   9   2   0      667.77      601.14     20.07 o 
  10   2   0       40.85       26.78      9.97 o 
  11   2   0     1282.17     1181.29     39.96 o 
  12   2   0       18.63       19.62     12.13 o 
  13   2   0      370.95      437.39     32.23 o 
  14   2   0      332.71      417.13     33.12 o 
  15   2   0        3.25        5.98     19.36 o 
   1   3   0      484.08     1489.48     49.82 o 
   2   3   0    32090.35    31699.60    666.58 o 
   3   3   0      489.11      423.47     16.58 o 
   4   3   0      625.48      596.62     23.08 o 
   5   3   0     1767.98     1776.93     38.05 o 
   6   3   0      187.10      197.20     10.67 o 
   7   3   0      172.98      244.95     10.28 o 
   8   3   0     8453.98     8103.30    173.94 o 
   9   3   0      177.06      204.04     11.88 o 
  10   3   0       99.31      108.02     11.80 o 
  11   3   0      629.28      532.37     22.51 o 
  12   3   0     1925.71     1925.98     77.20 o 
  13   3   0      245.33      279.77     27.53 o 
  14   3   0        4.80      -23.90     17.27 o 
  15   3   0      339.74      393.42     34.65 o 
   0   4   0     6893.21     5989.07    188.42 o 
   1   4   0    30292.16    43243.26   1596.81 o 
   2   4   0     8291.74     7673.64    192.07 o 
   3   4   0    12854.26    12520.81    283.26 o 
   4   4   0        3.76       28.79     13.12 o 
   5   4   0        0.97       -5.81      4.61 o 
   6   4   0     2674.09     3100.63    146.52 o 
   7   4   0     4272.29     3767.82     77.87 o 
   8   4   0     3721.54     3009.90     63.82 o 
   9   4   0       83.36      104.95     12.17 o 
  10   4   0       90.80       86.89     11.45 o 
  11   4   0     4630.62     4590.25    137.37 o 
  12   4   0      164.21      159.79     19.57 o 
  13   4   0       25.74       11.32     17.96 o 
  14   4   0      146.30      135.39     24.09 o 
   1   5   0     3043.01     3062.92    119.86 o 
   2   5   0     6882.12     6753.56    172.30 o 
   3   5   0     1221.50     1089.59     32.35 o 
   4   5   0    11188.84    10608.75    241.37 o 
   5   5   0     8820.30     9053.90    206.50 o 
   6   5   0     1163.96      909.29     22.36 o 
   7   5   0    10924.47    11079.49    221.42 o 
   8   5   0     2853.54     2767.71     59.22 o 
   9   5   0       12.03      -10.09     11.77 o 
  10   5   0     7824.40     7711.40    221.73 o 
  11   5   0     1326.66     1283.81     49.17 o 
  12   5   0     1633.25     1743.68     62.41 o 
  13   5   0     1158.89     1224.67     49.90 o 
  14   5   0      387.85      408.35     35.86 o 
   0   6   0    54884.82    46796.04   1451.89 o 
   1   6   0     5160.13     7719.51    772.71 o 
   2   6   0     2048.62     1456.02     45.34 o 
   3   6   0     9556.69     8282.11    208.65 o 
   4   6   0      126.14       90.45     10.03 o 
   5   6   0    17946.51    16580.88    412.27 o 
   6   6   0      719.22      506.72     16.72 o 
   7   6   0     1250.86     1200.25     30.93 o 
   8   6   0     3699.66     3510.87    106.19 o 
   9   6   0     5787.01     5556.12    166.93 o 
  10   6   0      351.41      395.13     25.28 o 
  11   6   0     1270.08     1223.98     47.94 o 
  12   6   0     1514.22     1633.78     59.98 o 
  13   6   0      210.01      243.71     24.07 o 
  14   6   0      290.62      351.16     28.50 o 
   1   7   0     4731.28     4492.19    113.12 o 
   2   7   0     5651.31     6256.04    205.90 o 
   3   7   0    10099.64    10932.51    496.29 o 
   4   7   0    19099.90    17568.07    437.49 o 
   5   7   0      378.43      336.41     17.28 o 
   6   7   0     2240.81     2238.74     62.68 o 
   7   7   0       44.12       72.31     34.80 o 
   8   7   0       67.50       73.68     22.38 o 
   9   7   0     2097.34     2129.62     70.24 o 
  10   7   0     1785.34     1714.95     67.19 o 
  11   7   0        0.37        2.59     14.26 o 
  12   7   0      442.96      474.14     30.19 o 
  13   7   0      972.05     1023.55     48.91 o 
  14   7   0      596.28      661.08     37.98 o 
   0   8   0     3255.24     2966.04    137.96 o 
   1   8   0     8613.82     7089.90    209.68 o 
   2   8   0     1172.03     1199.97     58.34 o 
   3   8   0      207.68      268.40     14.95 o 
   4   8   0      749.63      661.69     25.00 o 
   5   8   0       39.53       59.00     23.98 o 
   6   8   0     2177.21     1997.42     57.09 o 
   7   8   0     1347.56     1229.94     39.83 o 
   8   8   0        4.25      -18.14     12.09 o 
   9   8   0      162.86      172.75     18.96 o 
  10   8   0       21.50       16.32     14.84 o 
  11   8   0       13.08       -1.29     14.70 o 
  12   8   0       49.61       73.64     18.52 o 
  13   8   0        1.15       -4.94     16.62 o 
   1   9   0      496.51      539.64     30.90 o 
   2   9   0     1130.14     1181.88     57.52 o 
   3   9   0      395.26      375.49     17.23 o 
   4   9   0     1067.93     1087.93    103.84 o 
   5   9   0      489.75      469.60     21.66 o 
   6   9   0      863.93      906.89     32.14 o 
   7   9   0     3443.41     3419.01    104.15 o 
   8   9   0     1546.15     1414.25     51.37 o 
   9   9   0       88.42      116.44     39.42 o 
  10   9   0       74.41       34.26     16.10 o 
  11   9   0     1427.73     1450.79     55.36 o 
  12   9   0      310.16      350.92     27.74 o 
  13   9   0       10.63       -0.50     17.05 o 
   0  10   0       72.66       83.92     22.90 o 
   1  10   0    12601.79    11321.50    239.83 o 
   2  10   0     3174.17     2891.11     65.52 o 
   3  10   0     4541.67     4245.79    109.35 o 
   4  10   0      218.49      248.69     14.48 o 
   5  10   0      164.40      183.64     14.74 o 
   6  10   0     5855.01     5425.72    142.30 o 
   7  10   0     1085.51     1061.07     42.12 o 
   8  10   0     2678.26     2701.26     86.56 o 
   9  10   0        1.92      -19.67     13.86 o 
  10  10   0     1117.69     1122.45     46.31 o 
  11  10   0      744.71      845.05     40.01 o 
  12  10   0      408.52      486.56     33.99 o 
   1  11   0      630.75      500.45     20.32 o 
   2  11   0     7211.74     6280.01    146.35 o 
   3  11   0      870.29      778.73     26.01 o 
   4  11   0      560.05      552.62     22.63 o 
   5  11   0     3245.57     3014.17     83.22 o 
   6  11   0      149.54      125.14     16.81 o 
   7  11   0     3929.38     3839.34    117.02 o 
   8  11   0      223.62      222.48     20.87 o 
   9  11   0        0.98       -4.46     14.03 o 
  10  11   0     1839.06     1798.61     65.13 o 
  11  11   0        8.55       21.04     16.93 o 
  12  11   0      832.38      922.65     44.37 o 
   0  12   0     2266.40     2355.95    102.82 o 
   1  12   0     1467.40     1508.04     51.03 o 
   2  12   0        0.39       11.23      9.04 o 
   3  12   0        1.19       11.66     11.23 o 
   4  12   0     1203.99     1098.75     36.46 o 
   5  12   0        0.75       -5.81      9.40 o 
   6  12   0      316.92      379.10     24.27 o 
   7  12   0       45.37       37.56     15.41 o 
   8  12   0      809.07      819.32     42.71 o 
   9  12   0      360.71      395.94     27.56 o 
  10  12   0      454.16      438.19     29.52 o 
  11  12   0      185.83      213.01     32.61 o 
   1  13   0       81.98       73.91     13.08 o 
   2  13   0      816.21      915.31     53.20 o 
   3  13   0     3593.71     3359.74     83.01 o 
   4  13   0       56.69       66.02     11.67 o 
   5  13   0      101.57       57.88     12.64 o 
   6  13   0      130.64      138.98     15.62 o 
   7  13   0     1960.74     1824.82     63.59 o 
   8  13   0       44.80       46.83     16.10 o 
   9  13   0      776.55      809.96     38.71 o 
  10  13   0      101.58      103.98     25.12 o 
  11  13   0     1155.81     1258.79     53.07 o 
   0  14   0        2.91       18.17     19.84 o 
   1  14   0     2884.77     2754.94     98.65 o 
   2  14   0     2226.95     2099.47     68.31 o 
   3  14   0      962.36      982.89     34.79 o 
   4  14   0       74.23       48.79     11.69 o 
   5  14   0      759.15      792.30     36.50 o 
   6  14   0     1830.02     1739.94     53.75 o 
   7  14   0        5.24      -17.56     11.71 o 
   8  14   0      958.42      997.03     37.91 o 
   9  14   0       78.30       46.89     18.18 o 
  10  14   0     1413.59     1651.78     62.99 o 
   1  15   0       39.60       60.11     17.93 o 
   2  15   0      177.15      185.87     22.31 o 
   3  15   0      623.02      643.44     28.13 o 
   4  15   0      195.65      210.06     17.43 o 
   5  15   0      334.24      323.85     20.63 o 
   6  15   0       38.85       24.66     13.12 o 
   7  15   0      190.81      220.32     19.15 o 
   8  15   0      430.49      491.12     31.45 o 
   9  15   0      349.10      412.09     29.81 o 
   0  16   0      159.69      228.40     31.39 o 
   1  16   0      555.75      607.20     32.99 o 
   2  16   0      216.60      197.41     23.69 o 
   3  16   0      500.32      507.36     33.58 o 
   4  16   0      158.45      164.53     19.05 o 
   5  16   0      327.82      314.13     23.56 o 
   6  16   0      719.66      730.40     34.41 o 
   7  16   0        1.23       -0.16     13.68 o 
   8  16   0      541.53      611.42     35.33 o 
   1  17   0       14.84       32.01     17.11 o 
   2  17   0      468.45      542.68     34.01 o 
   3  17   0     3246.63     3379.83    145.51 o 
   4  17   0       29.20        1.80     17.70 o 
   5  17   0      338.07      353.21     29.93 o 
   6  17   0      109.49       78.47     20.59 o 
   0  18   0     1509.21     1514.36     82.93 o 
   1  18   0      245.38      312.81     27.12 o 
   2  18   0      145.86      182.29     23.65 o 
   3  18   0     1747.72     1864.72     77.70 o 
   4  18   0      153.81      135.78     28.12 o 
 -15   1   1       31.76       33.04     19.90 o 
 -14   1   1        9.29       13.38     17.45 o 
 -13   1   1     1217.57     1220.81     42.91 o 
 -12   1   1       69.90       57.19     14.25 o 
 -11   1   1     1064.71     1000.28     40.59 o 
 -10   1   1       53.15       35.06     12.21 o 
  -9   1   1      722.81      818.75     33.54 o 
  -8   1   1     6297.29     6348.02    166.17 o 
  -7   1   1     1881.74     1706.31     49.12 o 
  -6   1   1      469.30      586.31     21.61 o 
  -5   1   1    10358.81    13272.32    421.10 o 
  -4   1   1    12610.62    12296.88    312.85 o 
  -3   1   1    29724.36    42019.91   2791.99 o 
  -2   1   1      736.54      988.57     30.32 o 
  -1   1   1     9819.81    10564.11    366.28 o 
   0   1   1     9069.58    10602.02    339.96 o 
   1   1   1    47543.35    51163.70   1541.55 o 
   2   1   1      571.30      702.26     22.77 o 
   3   1   1      772.28     1197.32     54.63 o 
   4   1   1      633.45      493.48     15.97 o 
   5   1   1    12157.69    10590.73    247.31 o 
   6   1   1     1208.23     1620.38     78.51 o 
   7   1   1      266.43      240.58     13.55 o 
   8   1   1     1695.52     1669.36     49.09 o 
   9   1   1      287.88      321.16     15.50 o 
  10   1   1     2186.94     1932.26     51.71 o 
  11   1   1      835.71      766.35     30.00 o 
  12   1   1      512.65      490.68     24.31 o 
  13   1   1     2305.29     2255.76    102.66 o 
  14   1   1     1235.96     1317.34     51.63 o 
  15   1   1      201.14      189.84     33.78 o 
 -15   2   1       29.41        6.40     19.65 o 
 -14   2   1      329.94      399.99     32.67 o 
 -13   2   1     1410.66     1420.97     62.35 o 
 -12   2   1     1450.19     1459.92     47.76 o 
 -11   2   1     3512.98     3339.58     93.00 o 
 -10   2   1      274.24      309.66     18.38 o 
  -9   2   1     5251.41     4938.18    118.73 o 
  -8   2   1     6007.39     6070.76    143.57 o 
  -7   2   1     4670.95     4789.88    114.03 o 
  -6   2   1    20978.94    22107.64    509.46 o 
  -5   2   1     5205.93     7475.24    240.17 o 
  -4   2   1      407.00     1190.47    134.28 o 
  -3   2   1     5543.13     5813.78    143.66 o 
  -2   2   1      984.31      794.50     18.66 o 
  -1   2   1     6874.26     6911.86    422.36 o 
   0   2   1    34488.33    41271.66    843.03 o 
   1   2   1     7811.25     7991.93    195.92 o 
   2   2   1      883.55     1069.59     38.03 o 
   3   2   1    15234.54    14578.48    357.27 o 
   4   2   1     3579.97     3353.07    154.62 o 
   5   2   1    15505.51    15333.75    303.67 o 
   6   2   1     3714.12     3736.87     76.87 o 
   7   2   1     3816.60     3700.63     76.78 o 
   8   2   1      729.33      513.20     17.76 o 
   9   2   1     1781.75     1914.22     46.33 o 
  10   2   1      958.71     1017.05     28.86 o 
  11   2   1       57.09       47.32     11.35 o 
  12   2   1      177.71      199.18     19.47 o 
  13   2   1      621.53      682.93     39.87 o 
  14   2   1     2046.08     2250.38     89.55 o 
  15   2   1      156.45      166.39     22.63 o 
 -15   3   1        4.06        2.16     19.86 o 
 -14   3   1      739.94      877.06     47.86 o 
 -13   3   1       30.65       36.59     18.75 o 
 -12   3   1      926.98      851.73     44.56 o 
 -11   3   1       52.23       23.78     11.10 o 
 -10   3   1      102.16      102.16     11.99 o 
  -9   3   1      224.30      259.05     14.67 o 
  -8   3   1     1952.10     1584.32     38.79 o 
  -7   3   1      664.53      687.22     20.05 o 
  -6   3   1        4.30       18.46      8.42 o 
  -5   3   1     2230.59     2017.31     42.66 o 
  -4   3   1      176.84      188.32     10.28 o 
  -3   3   1     5598.49     5459.71    125.62 o 
  -2   3   1     1808.71     2538.96    246.21 o 
  -1   3   1       14.02       61.43     23.28 o 
   0   3   1     1664.34     3293.86    116.28 o 
   1   3   1      646.53     1100.72     42.48 o 
   2   3   1      790.40     2085.61    165.21 o 
   3   3   1     2975.76     2750.52     75.58 o 
   4   3   1    13642.50    13220.29    261.80 o 
   5   3   1       52.01       62.46     11.85 o 
   6   3   1      637.06     1219.84     48.27 o 
   7   3   1        3.12       18.76     10.42 o 
   8   3   1      364.87      320.40     12.73 o 
   9   3   1      989.68      886.78     25.57 o 
  10   3   1      545.20      556.67     22.12 o 
  11   3   1        9.08        2.58     13.02 o 
  12   3   1      183.86      205.49     20.58 o 
  13   3   1       42.24       38.13     18.82 o 
  14   3   1      206.67      242.96     34.75 o 
 -14   4   1      137.35      149.08     24.97 o 
 -13   4   1       10.68       -8.77     17.21 o 
 -12   4   1     3243.07     3358.83    105.53 o 
 -11   4   1       20.29        4.13     14.13 o 
 -10   4   1      222.70      229.04     14.77 o 
  -9   4   1      921.74      819.80     27.02 o 
  -8   4   1     2619.29     2237.58     57.42 o 
  -7   4   1    11847.81    12680.40    367.34 o 
  -6   4   1     1923.41     1673.83     36.73 o 
  -5   4   1     4541.80     4629.01     93.79 o 
  -4   4   1     8056.27     9101.34    413.35 o 
  -3   4   1     1392.95     1078.58     28.39 o 
  -2   4   1      325.24      560.30     31.53 o 
  -1   4   1      268.07      250.67     15.10 o 
   0   4   1    40081.70    40342.24    887.59 o 
   1   4   1     1383.44     1836.68     40.96 o 
   2   4   1      109.73      363.92     16.49 o 
   3   4   1     5280.43     5206.83    130.64 o 
   4   4   1      490.31      780.08     35.85 o 
   5   4   1      813.28      895.40     52.03 o 
   6   4   1     1441.01     1969.69    101.54 o 
   7   4   1      814.26      787.24     20.81 o 
   8   4   1     1125.40     1153.19     46.35 o 
   9   4   1     3943.60     3749.21     84.31 o 
  10   4   1        6.80       -1.53     12.55 o 
  11   4   1      197.34      199.83     20.21 o 
  12   4   1      976.20      987.97     41.93 o 
  13   4   1       76.53       97.62     18.41 o 
  14   4   1      244.38      269.27     29.10 o 
 -14   5   1      202.40      250.78     28.94 o 
 -13   5   1      526.16      586.93     33.46 o 
 -12   5   1       94.03       99.00     26.54 o 
 -11   5   1      503.28      552.01     30.56 o 
 -10   5   1     2740.55     2784.81     88.12 o 
  -9   5   1      139.52      210.11     21.37 o 
  -8   5   1     6072.84     5962.44    141.19 o 
  -7   5   1      156.48      191.61     10.16 o 
  -6   5   1     1651.22     2172.49    117.77 o 
  -5   5   1     1665.17     1682.32     50.50 o 
  -4   5   1    25239.95    25319.69    572.86 o 
  -3   5   1     4401.86     3921.14     91.81 o 
  -2   5   1        3.41       18.95     16.35 o 
  -1   5   1     2630.24     3412.21    163.39 o 
   0   5   1       26.61       47.57     18.86 o 
   1   5   1    10613.07    11459.73    240.35 o 
   2   5   1    13602.88    15148.15    474.65 o 
   3   5   1     1688.90     2287.95     86.37 o 
   4   5   1     1682.23     2377.35    132.06 o 
   5   5   1      879.72      794.51     21.57 o 
   6   5   1     2049.82     1643.27     36.51 o 
   7   5   1      477.59      561.07     57.42 o 
   8   5   1     1834.80     1825.59     40.99 o 
   9   5   1     2182.26     2184.64     70.79 o 
  10   5   1     1781.60     1572.02     55.70 o 
  11   5   1     2662.64     2664.95     85.97 o 
  12   5   1      644.67      592.38     32.37 o 
  13   5   1      261.33      269.48     24.31 o 
  14   5   1      124.32      117.63     20.61 o 
 -14   6   1      372.02      414.96     42.21 o 
 -13   6   1      197.72      210.75     22.98 o 
 -12   6   1      532.14      579.79     35.90 o 
 -11   6   1     2501.92     2611.94     85.01 o 
 -10   6   1      458.20      446.74     26.88 o 
  -9   6   1     3949.71     4048.38    138.03 o 
  -8   6   1     1191.93     1455.78    112.89 o 
  -7   6   1     3865.60     3789.50     91.57 o 
  -6   6   1    13235.27    14687.53    473.92 o 
  -5   6   1       69.15      230.99     26.25 o 
  -4   6   1     1914.97     2123.32     86.98 o 
  -3   6   1     2818.68     3549.21    311.40 o 
  -2   6   1    20773.18    24083.38   1282.54 o 
  -1   6   1    15867.10    16629.83    460.39 o 
   0   6   1       92.80      153.00      8.08 o 
   1   6   1     1538.03     1171.62     27.93 o 
   2   6   1     2563.38     2395.64     70.62 o 
   3   6   1    10235.75    11149.40    453.86 o 
   4   6   1     1498.01     1772.06     89.36 o 
   5   6   1       15.28       -1.63     11.19 o 
   6   6   1    19225.68    18797.12    425.77 o 
   7   6   1     3755.82     3750.12     90.19 o 
   8   6   1     5759.86     6088.32    161.63 o 
   9   6   1       69.07       56.68     15.56 o 
  10   6   1     2890.61     2856.23     90.29 o 
  11   6   1      445.77      390.58     26.49 o 
  12   6   1      872.40      875.47     40.00 o 
  13   6   1      605.71      624.69     35.33 o 
  14   6   1       14.02       -0.94     17.06 o 
 -14   7   1        4.28       -5.17     17.61 o 
 -13   7   1      107.70       84.87     19.67 o 
 -12   7   1       37.26       54.00     17.13 o 
 -11   7   1     1296.95     1268.12     49.50 o 
 -10   7   1       23.31       25.88     14.68 o 
  -9   7   1      105.11      144.77     17.68 o 
  -8   7   1     1061.83      953.17     38.57 o 
  -7   7   1    10642.81    10340.50    290.95 o 
  -6   7   1     1866.98     1741.44     45.39 o 
  -5   7   1      629.27      425.12     19.48 o 
  -4   7   1     4429.24     4562.07    239.30 o 
  -3   7   1    12603.52    13881.22    352.97 o 
  -2   7   1      153.29      186.51     11.41 o 
  -1   7   1     2669.79     2564.52    217.72 o 
   0   7   1    10860.61    14373.39    398.18 o 
   1   7   1     3753.35     4261.42    100.03 o 
   2   7   1      356.87      353.14     31.59 o 
   3   7   1       64.62       71.72     24.74 o 
   4   7   1     1589.43     1708.68    104.23 o 
   5   7   1    12306.18    12515.99    284.65 o 
   6   7   1        3.67        3.12      8.31 o 
   7   7   1     3683.98     3189.95     78.51 o 
   8   7   1     2146.09     2041.21     67.31 o 
   9   7   1      108.34       94.30     20.69 o 
  10   7   1      862.08      809.93     36.82 o 
  11   7   1     1126.74     1042.17     43.64 o 
  12   7   1       32.41       25.53     16.25 o 
  13   7   1      920.82      961.30     44.05 o 
  14   7   1      586.46      663.13     38.28 o 
 -13   8   1      246.16      289.71     26.57 o 
 -12   8   1      222.37      259.27     24.62 o 
 -11   8   1        5.76       -2.91     14.55 o 
 -10   8   1     1939.71     1874.96     65.20 o 
  -9   8   1     1147.27     1191.25     46.00 o 
  -8   8   1     1982.97     2013.68     66.75 o 
  -7   8   1     7513.12     7439.31    212.81 o 
  -6   8   1      163.44      235.70     18.80 o 
  -5   8   1     9533.57     8803.80    223.46 o 
  -4   8   1     1138.27     1203.73     87.02 o 
  -3   8   1     2784.81     3454.07    128.94 o 
  -2   8   1        0.23       -4.08      9.60 o 
  -1   8   1    13732.98    13176.34    322.74 o 
   0   8   1    11997.82    11303.35    314.61 o 
   2   8   1      754.99      698.72     25.06 o 
   3   8   1       32.01       38.77     14.29 o 
   4   8   1    11116.66    10836.42    277.26 o 
   5   8   1     4846.94     4071.54    107.41 o 
   6   8   1     1138.12      957.28     33.06 o 
   7   8   1       67.61       56.95     12.06 o 
   8   8   1      410.60      454.69     26.35 o 
   9   8   1     2183.77     2028.93     68.23 o 
  10   8   1        0.23      -19.63     13.09 o 
  11   8   1       78.72       89.02     18.21 o 
  12   8   1      666.87      755.84     37.98 o 
  13   8   1     1328.88     1439.18     57.23 o 
 -13   9   1        5.63      -20.70     15.96 o 
 -12   9   1       48.58       29.49     17.53 o 
 -11   9   1      564.16      591.30     33.30 o 
 -10   9   1     1831.12     1872.79     65.71 o 
  -9   9   1     3307.11     3184.18    100.07 o 
  -8   9   1      687.28      655.58     31.90 o 
  -7   9   1        1.45      -16.62     12.43 o 
  -6   9   1       94.91      131.41     13.37 o 
  -5   9   1     5488.74     5362.08    138.99 o 
  -4   9   1     4944.51     4453.36    116.56 o 
  -3   9   1      478.67      491.07     22.86 o 
  -2   9   1    18960.29    17774.99    400.67 o 
  -1   9   1     1475.16     1389.46     39.76 o 
   0   9   1     7313.98     6459.78    182.55 o 
   1   9   1      164.62      128.91     10.18 o 
   2   9   1     1900.11     1685.86     43.35 o 
   3   9   1     6747.33     6462.66    149.58 o 
   4   9   1      165.92       96.15     11.94 o 
   5   9   1       22.66        5.52     10.11 o 
   6   9   1      406.00      413.22     20.68 o 
   7   9   1     4034.06     3699.82    100.49 o 
   8   9   1     1352.38     1262.53     47.61 o 
   9   9   1      240.29      236.56     50.25 o 
  10   9   1      528.21      504.37     29.80 o 
  11   9   1      135.92      127.73     20.13 o 
  12   9   1     1034.75     1084.35     47.05 o 
  13   9   1       13.79       -1.57     17.43 o 
 -12  10   1     1180.69     1353.21     54.87 o 
 -11  10   1        4.53       -3.98     15.22 o 
 -10  10   1      350.95      300.32     24.54 o 
  -9  10   1     2505.64     2445.73     80.44 o 
  -8  10   1        2.05       -4.42     13.15 o 
  -7  10   1       57.66       87.93     18.37 o 
  -6  10   1      410.71      409.36     24.66 o 
  -5  10   1      727.92      637.05     25.64 o 
  -4  10   1     5476.91     4841.13    126.60 o 
  -3  10   1      689.88      657.73     22.92 o 
  -2  10   1      451.42      328.71     36.75 o 
  -1  10   1     8890.69     7863.67    233.66 o 
   0  10   1      108.78      135.23     14.39 o 
   1  10   1       30.73       47.73     19.31 o 
   2  10   1      239.53      264.03     12.21 o 
   3  10   1      117.64      129.77     25.17 o 
   4  10   1      190.09      151.18     12.34 o 
   5  10   1      298.85      264.74     17.06 o 
   6  10   1      183.57      222.23     16.71 o 
   7  10   1      329.54      290.31     21.99 o 
   8  10   1      292.36      269.53     21.94 o 
   9  10   1      106.63      124.76     18.52 o 
  10  10   1      223.83      280.15     24.11 o 
  11  10   1       53.77       40.84     17.52 o 
  12  10   1       63.49       85.37     20.06 o 
 -12  11   1      294.54      342.99     28.33 o 
 -11  11   1      287.46      330.81     26.93 o 
 -10  11   1      214.50      321.21     78.45 o 
  -9  11   1      199.67      193.11     21.00 o 
  -8  11   1      527.29      572.68     30.65 o 
  -7  11   1     1413.56     1459.03     52.56 o 
  -6  11   1     1907.92     1703.27     58.03 o 
  -5  11   1        2.64       -0.01     10.11 o 
  -4  11   1      870.70      735.24     27.64 o 
  -3  11   1     6663.22     5691.27    133.52 o 
  -2  11   1     1177.24     1305.68     44.61 o 
  -1  11   1      784.12      799.67     58.04 o 
   0  11   1     3273.09     2872.56     78.05 o 
   1  11   1      507.82      477.36     20.31 o 
   2  11   1     4586.61     4318.77    137.88 o 
   3  11   1       32.50       38.53     13.99 o 
   4  11   1     2750.00     2492.74     76.71 o 
   5  11   1     1736.23     1694.24     46.44 o 
   6  11   1       67.37       57.56     12.82 o 
   7  11   1     1065.51      966.96     40.16 o 
   8  11   1     1758.08     1604.86     57.62 o 
   9  11   1     2112.70     2080.34     73.34 o 
  10  11   1       97.19       78.86     22.52 o 
  11  11   1      826.51      883.00     41.98 o 
  12  11   1      216.57      219.51     49.84 o 
 -11  12   1     2719.49     3137.96    103.03 o 
 -10  12   1       34.38       13.76     18.23 o 
  -9  12   1     1760.02     1824.66     64.75 o 
  -8  12   1     1021.22      967.06     41.23 o 
  -7  12   1     3027.48     2888.74     91.44 o 
  -6  12   1     4121.85     3897.93    117.91 o 
  -5  12   1      435.28      413.87     22.31 o 
  -4  12   1      554.17      510.61     24.43 o 
  -3  12   1      600.87      556.30     21.96 o 
  -2  12   1     4744.29     4244.32    101.36 o 
  -1  12   1      511.74      494.45     20.82 o 
   0  12   1     3344.29     2773.97     76.28 o 
   1  12   1     4429.33     4080.82    120.66 o 
   2  12   1       31.41       24.76     10.63 o 
   3  12   1     3003.80     2910.09     78.94 o 
   4  12   1       44.42       30.70     10.29 o 
   5  12   1      330.12      373.90     18.60 o 
   6  12   1     8844.90     8463.70    214.84 o 
   7  12   1     7873.79     7111.10    206.77 o 
   8  12   1     2313.81     2242.79     75.37 o 
   9  12   1     2151.82     1971.38     69.12 o 
  10  12   1     2458.97     2629.15     87.84 o 
  11  12   1      887.51      973.34     45.32 o 
 -11  13   1      272.56      302.14     27.15 o 
 -10  13   1     1288.17     1370.87     54.68 o 
  -9  13   1      300.22      333.41     25.62 o 
  -8  13   1      787.63      752.35     35.72 o 
  -7  13   1     2752.14     2592.91     83.92 o 
  -6  13   1     1936.57     1895.72     56.95 o 
  -5  13   1      180.07      179.83     15.93 o 
  -4  13   1       23.00       12.53     10.04 o 
  -3  13   1     3957.18     3629.69     88.78 o 
  -2  13   1     1750.70     1714.47     47.67 o 
  -1  13   1      458.84      492.69     30.05 o 
   0  13   1      863.39      841.21     34.11 o 
   1  13   1     1637.76     1601.63     54.28 o 
   2  13   1     3473.60     3321.81     89.38 o 
   3  13   1      184.79      250.08     17.07 o 
   4  13   1     1079.92      996.28     38.71 o 
   5  13   1     1394.91     1358.44     40.25 o 
   6  13   1     1120.14     1015.02     36.51 o 
   7  13   1     1678.79     1643.54     52.03 o 
   8  13   1     1691.98     1680.40     75.77 o 
   9  13   1       29.64        2.50     15.88 o 
  10  13   1      391.98      459.97     31.22 o 
 -10  14   1     1627.56     1818.15     67.10 o 
  -9  14   1      312.86      288.71     25.57 o 
  -8  14   1       22.19       11.08     13.68 o 
  -7  14   1      551.57      528.52     35.43 o 
  -6  14   1      561.42      570.31     26.68 o 
  -5  14   1     1023.13     1013.37     40.04 o 
  -4  14   1     2500.64     2211.49     58.57 o 
  -3  14   1      151.14      129.77     14.07 o 
  -2  14   1      268.67      324.19     18.90 o 
  -1  14   1     2052.13     1935.74     65.19 o 
   0  14   1      200.81      247.54     23.86 o 
   1  14   1      128.22      167.46     16.85 o 
   2  14   1       48.84       41.64     13.88 o 
   3  14   1      264.65      281.32     20.40 o 
   4  14   1     2026.96     1906.31     56.62 o 
   5  14   1      187.36      209.31     19.06 o 
   6  14   1      697.71      750.71     31.20 o 
   7  14   1      575.08      561.15     27.67 o 
   8  14   1        0.39      -19.37     12.91 o 
   9  14   1       82.30       69.24     18.78 o 
  10  14   1        7.99      -13.08     16.37 o 
  -9  15   1     2844.60     3075.06     95.58 o 
  -8  15   1      433.04      480.86     26.94 o 
  -7  15   1      334.13      419.43     24.30 o 
  -6  15   1      481.44      528.18     26.45 o 
  -5  15   1     2172.54     2071.21     61.68 o 
  -4  15   1     1677.93     1615.17     50.23 o 
  -3  15   1     1224.17     1148.06     39.16 o 
  -2  15   1      463.00      426.25     26.84 o 
  -1  15   1       78.49       65.65     17.08 o 
   0  15   1     1064.10     1053.63     48.54 o 
   1  15   1       44.78       17.95     18.42 o 
   2  15   1     3549.46     3667.85    111.75 o 
   3  15   1     2607.01     2457.08     70.32 o 
   4  15   1       12.82       -6.70     11.72 o 
   5  15   1     1185.39     1189.10     74.57 o 
   6  15   1       37.43       33.96     14.55 o 
   7  15   1     1123.82     1144.81     53.15 o 
   8  15   1     1349.33     1447.83     56.41 o 
   9  15   1      310.87      321.23     27.62 o 
  -8  16   1     1131.82     1214.73     44.48 o 
  -7  16   1      117.98      136.99     17.61 o 
  -6  16   1     1320.70     1303.36     49.88 o 
  -5  16   1      152.73      169.90     21.50 o 
  -4  16   1      632.62      634.98     31.37 o 
  -3  16   1       75.89       60.83     16.51 o 
  -2  16   1      259.49      203.03     21.71 o 
  -1  16   1      594.46      645.25     33.76 o 
   0  16   1      550.64      628.05     33.24 o 
   1  16   1        5.46       18.23     17.08 o 
   2  16   1      399.67      452.74     34.76 o 
   3  16   1      396.49      432.39     31.71 o 
   4  16   1     5060.42     5097.78    149.35 o 
   5  16   1       50.81       59.15     15.90 o 
   6  16   1       48.78       44.76     18.01 o 
   7  16   1      592.94      596.45     55.27 o 
  -6  17   1      497.00      587.20     45.72 o 
  -5  17   1       42.96       54.99     19.84 o 
  -4  17   1     1766.69     1877.41     73.23 o 
  -3  17   1      790.35      814.85     45.00 o 
  -2  17   1      679.30      700.78     36.50 o 
  -1  17   1     2483.29     2760.09     90.31 o 
   0  17   1        2.99       -0.92     16.75 o 
   1  17   1      452.84      485.38     30.78 o 
   2  17   1     1842.05     1992.73     79.16 o 
   3  17   1      730.94      960.60     48.40 o 
   4  17   1     1294.97     1387.78    104.82 o 
   5  17   1      528.80      590.99     37.56 o 
   6  17   1       83.98      107.12     27.36 o 
  -4  18   1      219.66      232.15     28.68 o 
  -3  18   1     1625.28     2035.68     83.34 o 
  -2  18   1     3945.39     4427.54    156.14 o 
  -1  18   1      176.45      242.93     25.17 o 
   0  18   1      389.88      494.60     32.17 o 
   1  18   1      485.81      589.55     34.87 o 
   2  18   1      307.75      362.17     28.83 o 
   3  18   1     2953.84     3415.93    211.56 o 
   4  18   1      481.84      614.28     68.96 o 
 -15   0   2       90.65      110.25     42.46 o 
 -14   0   2      770.28      905.67     76.19 o 
 -13   0   2     1849.04     1707.38     87.74 o 
 -12   0   2     2351.76     2337.76    111.38 o 
 -11   0   2      118.19      135.90     22.83 o 
 -10   0   2     2307.50     2195.61    102.83 o 
  -9   0   2      503.71      459.05     34.72 o 
  -8   0   2    14644.96    14769.65    633.88 o 
  -6   0   2     1558.00     2456.69    332.51 o 
  -5   0   2        3.29       15.32     17.22 o 
  -4   0   2     5389.46     7406.09    437.32 o 
  -3   0   2    17618.29    20798.63    848.00 o 
  -2   0   2     1207.99     2291.43     78.34 o 
  -1   0   2    13151.41    14833.42    513.73 o 
   0   0   2     3543.49     1471.04     88.02 o 
   1   0   2    34635.82    38164.98   1036.35 o 
   2   0   2     1065.57      969.87     60.43 o 
   3   0   2      745.54      642.30     25.73 o 
   4   0   2    12956.37    12134.39    396.51 o 
   5   0   2     2010.54     2165.26     65.43 o 
   6   0   2    17346.88    15896.36    514.89 o 
   7   0   2       51.93       44.41     11.07 o 
   8   0   2      909.76      821.42     36.57 o 
   9   0   2     1424.96     1204.06     61.84 o 
  10   0   2      343.52      319.91     28.87 o 
  11   0   2      226.20      251.20     19.67 o 
  12   0   2       43.12       18.04     15.52 o 
  13   0   2     7956.56     7910.17    266.31 o 
  14   0   2      927.64      975.12     83.59 o 
  15   0   2     1142.90     1528.13    115.01 o 
 -15   1   2      166.24      159.42     25.35 o 
 -14   1   2       61.69       57.40     19.95 o 
 -13   1   2      264.37      258.54     21.76 o 
 -12   1   2      250.05      230.83     20.07 o 
 -11   1   2      118.28      128.50     16.28 o 
 -10   1   2      916.29      914.38     37.22 o 
  -9   1   2     4528.31     4600.50    139.71 o 
  -8   1   2     2835.62     2979.12     93.08 o 
  -6   1   2     1316.74     1752.60     49.46 o 
  -5   1   2    18270.03    16710.17    424.40 o 
  -4   1   2      227.83      580.92     30.13 o 
  -3   1   2     9752.20    13040.49    366.73 o 
  -2   1   2        1.63       75.75      7.42 o 
  -1   1   2        0.43      285.51     30.04 o 
   0   1   2    51115.98    59481.21   1710.65 o 
   1   1   2       43.64       53.76      3.62 o 
   2   1   2     1737.34     2128.39     92.46 o 
   3   1   2    35711.38    37479.46    727.52 o 
   4   1   2     1540.96     1339.20     30.72 o 
   5   1   2     8904.19     7703.82    152.18 o 
   6   1   2     2976.92     2771.73     58.27 o 
   7   1   2     2190.13     2554.66     75.29 o 
   8   1   2     3369.91     3201.16     72.21 o 
   9   1   2     2120.70     2046.60     49.04 o 
  10   1   2     2507.70     2245.50     53.85 o 
  11   1   2      611.14      538.96     22.12 o 
  12   1   2      359.39      379.57     21.41 o 
  13   1   2      757.04      695.66     34.49 o 
  14   1   2     1657.31     1915.17     67.48 o 
  15   1   2      902.29     1111.21     87.47 o 
 -15   2   2     1587.20     1863.82     79.44 o 
 -14   2   2      516.51      634.20     40.54 o 
 -13   2   2       80.65       81.94     19.84 o 
 -12   2   2     1893.58     2008.35     61.38 o 
 -11   2   2       46.79       13.97     12.85 o 
 -10   2   2     1148.08     1045.04     40.78 o 
  -9   2   2     5459.24     5161.01    155.96 o 
  -8   2   2     4228.73     4140.06     99.88 o 
  -7   2   2     4076.60     3810.63     91.79 o 
  -6   2   2        8.71       42.84     38.32 o 
  -5   2   2     1862.39     1789.06     49.93 o 
  -4   2   2     1668.53     4529.08    262.48 o 
  -3   2   2      300.78      350.97     26.33 o 
  -2   2   2    11937.74    11737.45    330.71 o 
  -1   2   2       92.77      209.30     11.21 o 
   0   2   2    13583.11    13933.49    411.40 o 
   1   2   2      249.33      242.92     16.11 o 
   2   2   2    16338.30    15789.57    419.32 o 
   3   2   2    15010.40    13630.98    334.12 o 
   4   2   2     2122.88     2208.90     52.82 o 
   5   2   2     5043.39     4910.69    129.57 o 
   6   2   2    15216.96    14830.72    294.15 o 
   7   2   2      235.49      218.93     10.10 o 
   8   2   2      762.85      785.38     21.49 o 
   9   2   2      291.11      318.22     14.44 o 
  10   2   2      419.03      421.33     17.41 o 
  11   2   2      607.07      573.75     23.13 o 
  12   2   2      643.69      627.14     36.65 o 
  13   2   2      135.45      121.52     22.06 o 
  14   2   2      716.43      661.23     35.55 o 
 -14   3   2      356.33      395.97     32.96 o 
 -13   3   2      774.79      870.19     54.82 o 
 -12   3   2     3505.73     3574.00    129.83 o 
 -11   3   2     9798.26     9625.83    250.23 o 
 -10   3   2     1901.89     1911.29     51.66 o 
  -9   3   2       11.75        2.86      9.12 o 
  -8   3   2    20850.35    20795.98    476.78 o 
  -7   3   2    15131.95    14773.70    339.07 o 
  -6   3   2     6091.80     7175.70    291.21 o 
  -5   3   2      634.93      806.99     23.80 o 
  -4   3   2    20732.33    21711.46    492.84 o 
  -3   3   2     3144.13     4584.10    140.60 o 
  -2   3   2    72239.25    73010.70   2339.19 o 
  -1   3   2     7289.90     7929.77    300.22 o 
   0   3   2    14376.39    13934.54    287.65 o 
   1   3   2    24153.47    19876.59    440.70 o 
   2   3   2     8820.24    10843.55    488.82 o 
   3   3   2    10760.66    11478.36    281.40 o 
   4   3   2    10512.95    11129.28    273.62 o 
   5   3   2     3410.97     3482.70     95.16 o 
   6   3   2     4721.96     4885.87    194.60 o 
   7   3   2     1096.99     1290.74     39.78 o 
   8   3   2      244.16      312.09     18.12 o 
   9   3   2      106.01       79.87      8.89 o 
  10   3   2     2565.91     2430.63     57.55 o 
  11   3   2      276.39      239.40     33.49 o 
  12   3   2       10.26       -1.07     13.88 o 
  13   3   2     4650.65     4853.61    171.04 o 
  14   3   2      245.39      243.19     28.34 o 
 -14   4   2       23.97       -9.59     18.44 o 
 -13   4   2      124.17      141.99     28.78 o 
 -12   4   2     2150.72     2306.68     90.16 o 
 -11   4   2       88.25       82.71     16.73 o 
 -10   4   2     1098.77     1153.26     56.33 o 
  -9   4   2      147.82      150.95     12.55 o 
  -8   4   2     1618.28     1656.22     44.65 o 
  -7   4   2    18499.55    19269.12    440.70 o 
  -6   4   2      868.60     1035.96     29.46 o 
  -5   4   2     2382.14     4450.06    372.38 o 
  -4   4   2     1466.07     1373.26     38.52 o 
  -3   4   2      547.06      289.97     11.22 o 
  -2   4   2        7.53       11.26      7.60 o 
  -1   4   2     5620.06     5414.82    150.83 o 
   0   4   2     1109.44     1060.73     26.87 o 
   1   4   2     5353.85     5783.26    120.83 o 
   2   4   2     3945.67     3641.20     92.21 o 
   3   4   2     1853.67     2365.72    102.10 o 
   4   4   2     8834.26     8197.17    187.14 o 
   5   4   2     7029.68     5948.98    137.42 o 
   6   4   2     1435.09     1320.74     30.48 o 
   7   4   2     3852.13     3306.24     69.50 o 
   8   4   2      113.43      104.14      8.57 o 
   9   4   2       95.12       96.70      9.16 o 
  10   4   2      602.12      584.77     29.65 o 
  11   4   2       34.37       27.32     19.75 o 
  12   4   2     1802.44     1734.08     61.39 o 
  13   4   2        0.14      -17.46     14.39 o 
  14   4   2     1020.44     1093.22     55.14 o 
 -14   5   2       73.60      115.83     24.16 o 
 -13   5   2       33.83       27.93     19.38 o 
 -12   5   2       23.28        1.86     14.98 o 
 -11   5   2      593.56      534.06     30.00 o 
 -10   5   2      185.49      158.20     18.42 o 
  -9   5   2      336.88      367.76     17.53 o 
  -8   5   2       52.26       45.40      9.60 o 
  -7   5   2     1816.70     2166.21    133.84 o 
  -6   5   2      918.21      814.63     27.65 o 
  -5   5   2      117.75       68.29      8.89 o 
  -4   5   2     2756.77     2719.65     65.15 o 
  -3   5   2       14.85      109.73      8.97 o 
  -2   5   2     8962.15     8889.67    348.40 o 
  -1   5   2     3657.54     4392.11    283.16 o 
   0   5   2     3826.26     5133.32    138.12 o 
   1   5   2      189.89      269.37     24.10 o 
   2   5   2     1747.22     1428.77     44.33 o 
   3   5   2    14206.35    13076.05    322.63 o 
   4   5   2     4962.96     4661.70    117.98 o 
   5   5   2     1303.26     1144.84     34.36 o 
   6   5   2     7290.15     6468.69    139.56 o 
   7   5   2      213.31      165.51     23.91 o 
   8   5   2     5720.72     5864.82    137.72 o 
   9   5   2     1721.02     1591.45     44.03 o 
  10   5   2      148.96      124.19     24.32 o 
  11   5   2     2898.90     2654.96     85.58 o 
  12   5   2      129.23      181.58     20.68 o 
  13   5   2      980.88     1047.74     45.03 o 
  14   5   2     1142.87     1227.47     51.46 o 
 -14   6   2       46.30       46.72     21.33 o 
 -13   6   2     2082.15     2213.20     78.93 o 
 -12   6   2       11.47        6.26     16.14 o 
 -11   6   2        0.97       -4.20     14.00 o 
 -10   6   2      726.06      731.19     34.47 o 
  -9   6   2        4.44       11.06     13.75 o 
  -8   6   2     1922.45     2004.69     58.15 o 
  -7   6   2       25.27       83.66     17.16 o 
  -6   6   2        6.76       33.00      9.18 o 
  -5   6   2      495.93      471.21     16.97 o 
  -4   6   2     4393.32     4236.14     99.97 o 
  -3   6   2     9700.39     9303.83    232.72 o 
  -2   6   2     9016.67     8612.37    338.39 o 
  -1   6   2      846.77      747.42     23.20 o 
   1   6   2     7267.41     6640.19    151.36 o 
   2   6   2     4756.79     4047.95    127.62 o 
   3   6   2      363.91      301.79     14.85 o 
   4   6   2     6128.18     5479.02    138.53 o 
   5   6   2      719.28      800.23     62.68 o 
   6   6   2     3711.82     3322.18     80.61 o 
   7   6   2     1612.01     1372.43     38.15 o 
   8   6   2      330.02      297.51     16.72 o 
   9   6   2     1852.04     1833.54     62.29 o 
  10   6   2     2594.29     2316.32     76.12 o 
  11   6   2      843.90      785.23     36.48 o 
  12   6   2      400.94      417.46     28.03 o 
  13   6   2     3739.90     3993.81    124.80 o 
  14   6   2      370.54      411.73     30.07 o 
 -14   7   2      458.90      555.04     34.94 o 
 -13   7   2      315.98      345.64     27.66 o 
 -12   7   2       68.36       36.99     17.04 o 
 -11   7   2       23.52       27.63     15.83 o 
 -10   7   2     4209.95     4095.96    124.79 o 
  -9   7   2      143.97      172.32     18.99 o 
  -8   7   2      278.30      301.41     21.18 o 
  -7   7   2      953.18     1007.26     46.02 o 
  -6   7   2      488.22      466.77     25.31 o 
  -5   7   2    25865.18    26427.97    600.30 o 
  -4   7   2        9.66       14.69      7.59 o 
  -3   7   2     2393.26     2219.01     63.14 o 
  -2   7   2      693.30      672.96     65.88 o 
  -1   7   2      570.64     1067.69    115.01 o 
   0   7   2    15585.38    13302.98    300.36 o 
   1   7   2     3888.30     5361.72    142.70 o 
   2   7   2      886.04      719.12     26.63 o 
   3   7   2     1512.20     1476.51     47.55 o 
   4   7   2     2561.40     2482.98     66.39 o 
   5   7   2      978.90      892.11     27.46 o 
   6   7   2        2.03        2.94      8.34 o 
   7   7   2      893.65      952.28     35.74 o 
   8   7   2      343.73      597.95     57.74 o 
   9   7   2      368.23      351.84     23.64 o 
  10   7   2     1141.12     1091.85     43.96 o 
  11   7   2        6.21      -20.95     13.96 o 
  12   7   2     2183.10     2126.15     73.95 o 
  13   7   2       17.89       11.82     17.55 o 
 -13   8   2      318.47      371.42     34.63 o 
 -12   8   2     1456.68     1418.05     55.41 o 
 -11   8   2      194.41      221.83     22.51 o 
 -10   8   2       65.13       54.14     16.08 o 
  -9   8   2      457.18      554.38     29.76 o 
  -8   8   2       18.46       15.66     13.18 o 
  -7   8   2        8.17       24.36     12.44 o 
  -6   8   2     6166.98     5773.66    166.73 o 
  -5   8   2     2361.64     2337.10     58.62 o 
  -4   8   2     5790.68     5528.59    129.85 o 
  -3   8   2     1784.82     1671.05     52.26 o 
  -2   8   2     5173.99     4529.77    130.04 o 
  -1   8   2      763.91      668.43     35.51 o 
   0   8   2     2404.47     2056.92     50.46 o 
   1   8   2     1276.18     1242.87     32.67 o 
   2   8   2     4199.76     4547.74    143.18 o 
   3   8   2     2522.61     2347.88     63.11 o 
   4   8   2     5271.01     4431.73    128.07 o 
   5   8   2     1850.65     1606.59     43.16 o 
   6   8   2     8033.49     7600.46    176.83 o 
   7   8   2     2973.54     2775.49     69.97 o 
   8   8   2     3503.89     3433.85     94.44 o 
   9   8   2      931.70      870.46     38.15 o 
  10   8   2      489.61      540.34     33.26 o 
  11   8   2       96.26       56.83     17.36 o 
  12   8   2       99.99      113.86     20.28 o 
  13   8   2      299.17      304.05     27.11 o 
 -13   9   2      423.10      475.67     32.64 o 
 -12   9   2      273.93      327.59     26.59 o 
 -11   9   2      831.10      890.34     40.60 o 
 -10   9   2       65.55       68.53     17.14 o 
  -9   9   2      326.94      331.80     29.20 o 
  -8   9   2     1136.86     1113.73     43.43 o 
  -7   9   2     3637.61     3546.52    107.67 o 
  -6   9   2      611.26      662.83     53.34 o 
  -5   9   2       48.57       59.38     12.42 o 
  -4   9   2     6153.29     5488.78    141.64 o 
  -3   9   2     1308.29     1324.18     35.87 o 
  -2   9   2    12223.02    11628.97    324.75 o 
   0   9   2      795.33      864.74     41.09 o 
   1   9   2     9279.84     7720.35    176.73 o 
   2   9   2        5.28       10.60     15.66 o 
   3   9   2      203.24      179.26     13.58 o 
   4   9   2      178.33      221.41     17.56 o 
   5   9   2     2988.92     2755.40     76.26 o 
   6   9   2      440.20      384.13     20.33 o 
   7   9   2      208.82      205.35     17.77 o 
   8   9   2      140.97      195.48     25.43 o 
   9   9   2      636.37      571.67     30.74 o 
  10   9   2     1178.80     1045.13     43.99 o 
  11   9   2      782.47      743.61     37.09 o 
  12   9   2       77.81       67.46     19.62 o 
  13   9   2      251.41      326.05     27.91 o 
 -12  10   2      284.71      281.53     26.12 o 
 -11  10   2      319.56      352.56     27.32 o 
 -10  10   2       64.88       54.82     16.84 o 
  -9  10   2     2357.86     2446.23     80.59 o 
  -8  10   2      852.78      863.45     37.39 o 
  -7  10   2     1876.27     1897.16     63.57 o 
  -6  10   2      285.27      255.37     19.80 o 
  -5  10   2      380.73      316.50     17.78 o 
  -4  10   2      474.25      588.12     25.26 o 
  -3  10   2      436.07      415.20     17.62 o 
  -2  10   2    13720.37    12140.22    339.04 o 
  -1  10   2       26.74       -2.73     14.80 o 
   0  10   2       17.15      -14.25      9.62 o 
   1  10   2       88.68      108.06     10.56 o 
   2  10   2     1455.57     1200.85     36.00 o 
   3  10   2      959.31     1166.21     58.83 o 
   4  10   2      835.53      789.75     26.39 o 
   5  10   2     1370.24     1231.14     40.60 o 
   6  10   2      406.21      332.66     19.76 o 
   7  10   2     1717.10     1672.25     51.96 o 
   8  10   2       10.19        8.05     13.86 o 
   9  10   2      194.87      194.84     20.99 o 
  10  10   2     2596.23     2408.29     81.01 o 
  11  10   2        1.03       -0.76     15.80 o 
  12  10   2     2248.88     2474.09     85.01 o 
 -12  11   2      160.17      221.03     25.12 o 
 -11  11   2       12.31       15.29     16.57 o 
 -10  11   2     3824.77     4058.64    149.75 o 
  -9  11   2       42.45       17.41     15.25 o 
  -8  11   2      156.89      138.88     18.32 o 
  -7  11   2      585.45      578.97     29.73 o 
  -6  11   2     1533.98     1482.52     52.17 o 
  -5  11   2       23.15       -2.05     12.12 o 
  -4  11   2        4.68       -4.27      6.25 o 
  -3  11   2     1016.81      910.92     28.46 o 
  -2  11   2      727.30      581.64     30.67 o 
  -1  11   2     3878.79     3403.35     82.01 o 
   0  11   2       61.58      114.88     12.63 o 
   1  11   2      361.78      323.41     18.30 o 
   2  11   2     4340.30     3668.01    106.51 o 
   3  11   2      105.87      130.23     15.52 o 
   4  11   2     1917.35     1795.58     52.48 o 
   5  11   2     2203.15     2152.66     56.80 o 
   6  11   2      764.28      727.77     29.47 o 
   7  11   2      698.93      699.85     33.32 o 
   8  11   2     1222.63     1260.79     53.51 o 
   9  11   2      610.02      643.67     33.60 o 
  10  11   2       51.54       15.67     16.34 o 
  11  11   2     2450.92     2691.18     90.44 o 
  12  11   2      564.85      581.08     42.91 o 
 -11  12   2       28.03       50.57     18.66 o 
 -10  12   2       45.75       69.34     18.23 o 
  -9  12   2        0.77      -10.18     14.68 o 
  -8  12   2       45.83       43.45     15.70 o 
  -7  12   2      671.30      654.83     32.07 o 
  -6  12   2       70.06       71.09     14.86 o 
  -5  12   2        8.09      -10.58     10.23 o 
  -4  12   2       24.75       16.96      9.53 o 
  -3  12   2      226.84      247.90     20.78 o 
  -2  12   2       23.00       11.22      8.71 o 
  -1  12   2       41.26       40.64      9.28 o 
   0  12   2      356.57      321.06     16.89 o 
   1  12   2        3.27        3.94     13.34 o 
   2  12   2      323.24      346.62     18.87 o 
   3  12   2      141.60      196.65     15.25 o 
   4  12   2       95.64       81.14     12.32 o 
   5  12   2     1383.29     1202.87     39.57 o 
   6  12   2      232.44      241.30     16.38 o 
   7  12   2     1555.64     1550.23     56.35 o 
   8  12   2        1.40      -19.96     13.73 o 
   9  12   2       58.40       60.03     17.49 o 
  10  12   2       30.27       25.75     16.84 o 
  11  12   2       19.60      -21.48     23.02 o 
 -10  13   2     1581.60     1753.24     64.75 o 
  -9  13   2        2.49        2.12     15.40 o 
  -8  13   2     1246.56     1091.30     44.52 o 
  -7  13   2      326.14      371.74     25.00 o 
  -6  13   2       26.17       23.23     12.44 o 
  -5  13   2     2482.57     2302.25     72.51 o 
  -4  13   2        0.09      -14.00      9.34 o 
  -3  13   2      182.90      185.59     13.95 o 
  -2  13   2      590.37      538.64     22.21 o 
  -1  13   2     2207.62     2116.08     60.92 o 
   0  13   2      871.01      831.49     39.81 o 
   1  13   2       38.98       62.45     13.30 o 
   2  13   2      807.84      782.11     29.51 o 
   3  13   2      415.24      443.67     22.00 o 
   4  13   2      353.88      338.27     24.73 o 
   5  13   2       75.51       63.80     13.23 o 
   6  13   2        1.64       12.89     12.96 o 
   7  13   2      903.00      879.15     34.28 o 
   8  13   2       17.60        6.54     15.41 o 
   9  13   2      200.42      238.78     23.54 o 
  10  13   2        0.08      -11.22     16.11 o 
 -10  14   2       54.97       74.29     19.15 o 
  -9  14   2     2767.76     2931.00     95.70 o 
  -8  14   2      184.97      185.14     21.12 o 
  -7  14   2       18.92       14.21     12.53 o 
  -6  14   2      989.18      937.91     35.08 o 
  -5  14   2      260.31      244.64     17.82 o 
  -4  14   2      302.66      314.29     19.65 o 
  -3  14   2       95.99       79.20     11.90 o 
  -2  14   2     8626.63     7751.26    184.14 o 
  -1  14   2     2180.79     2096.10     79.08 o 
   0  14   2       91.69      100.71     19.21 o 
   1  14   2      120.27      122.22     15.75 o 
   2  14   2     1268.12     1120.72     42.73 o 
   3  14   2     2791.71     2710.52     75.88 o 
   4  14   2       27.09       27.04     14.80 o 
   5  14   2      152.04      170.66     16.51 o 
   6  14   2      791.90      783.91     34.88 o 
   7  14   2      508.39      536.07     35.03 o 
   8  14   2     1348.29     1430.32     62.81 o 
   9  14   2      147.56      136.60     23.13 o 
  10  14   2      332.71      333.29     30.92 o 
  -9  15   2      162.31      201.81     20.62 o 
  -8  15   2        6.87       -2.41     13.86 o 
  -7  15   2       72.99       38.45     14.77 o 
  -6  15   2        4.28       -4.92     11.40 o 
  -5  15   2        1.35       -8.68     11.77 o 
  -4  15   2        7.78       -7.27     11.89 o 
  -3  15   2     1106.73      995.09     36.59 o 
  -2  15   2        0.11       -9.35     14.10 o 
  -1  15   2       36.02       40.43     15.86 o 
   0  15   2        5.26        3.31     16.30 o 
   1  15   2     1379.53     1303.22     55.70 o 
   2  15   2      251.49      208.45     19.23 o 
   3  15   2       83.33       93.85     16.04 o 
   4  15   2       80.24       85.33     14.65 o 
   5  15   2        1.05      -14.01     14.07 o 
   6  15   2       19.50       -7.43     15.86 o 
   7  15   2        7.09       18.85     16.67 o 
   8  15   2       12.45       18.94     18.16 o 
   9  15   2      384.78      457.73     35.20 o 
  -7  16   2      123.38      159.24     17.92 o 
  -6  16   2      427.01      396.12     32.46 o 
  -5  16   2      431.16      458.54     24.91 o 
  -4  16   2       41.53       31.56     15.79 o 
  -3  16   2      329.99      331.41     24.73 o 
  -2  16   2      613.74      616.27     33.05 o 
  -1  16   2      544.46      585.57     32.38 o 
   0  16   2     2123.02     2185.77     83.98 o 
   1  16   2      269.35      316.60     27.95 o 
   2  16   2        6.14       -3.12     16.92 o 
   3  16   2     1705.42     1701.83     60.17 o 
   4  16   2       20.96       10.41     14.72 o 
   5  16   2        0.57        0.83     14.30 o 
   6  16   2      484.12      520.81     39.70 o 
   7  16   2      653.66      733.85     42.56 o 
  -6  17   2       40.28       38.59     16.24 o 
  -5  17   2      365.06      363.77     27.10 o 
  -4  17   2        1.87       -0.64     16.04 o 
  -3  17   2       41.53       19.43     19.54 o 
  -2  17   2      319.40      399.72     28.09 o 
  -1  17   2      494.24      592.78     33.71 o 
   0  17   2     2203.65     2251.01     76.69 o 
   1  17   2      167.22      247.46     26.90 o 
   2  17   2     1315.46     1488.59     80.54 o 
   3  17   2       33.01       64.28     26.38 o 
   4  17   2      884.23      976.79     85.68 o 
   5  17   2        6.54       19.78     17.98 o 
   6  17   2      446.59      412.44     32.49 o 
  -4  18   2      116.21      121.52     23.89 o 
  -3  18   2      279.61      299.53     31.69 o 
  -2  18   2        3.48       -0.64     20.40 o 
  -1  18   2      232.45      243.98     25.03 o 
   0  18   2       77.11      110.43     21.00 o 
   1  18   2        9.36        3.77     21.10 o 
   2  18   2       12.06       27.89     26.01 o 
   3  18   2       40.58       40.95     26.71 o 
   4  18   2      187.82      204.62     47.39 o 
 -15   1   3       29.23        9.94     19.87 o 
 -14   1   3      115.00      147.09     19.49 o 
 -13   1   3       38.36       52.02     15.16 o 
 -12   1   3     2157.64     2058.76     71.15 o 
 -11   1   3     5203.42     4865.21    149.84 o 
 -10   1   3     1289.91     1386.73     50.58 o 
  -9   1   3       63.62      103.72     14.16 o 
  -8   1   3        9.04       -1.93      9.98 o 
  -7   1   3     7515.80     7588.12    223.49 o 
  -6   1   3     3978.83     3752.50    113.51 o 
  -5   1   3     6742.59     8273.87    241.73 o 
  -3   1   3      321.14      454.43     16.91 o 
  -2   1   3     7749.60     9696.50    431.98 o 
  -1   1   3     7552.75    10234.61    407.35 o 
   0   1   3     2886.90     3425.70    114.42 o 
   1   1   3    16860.03    18915.72    461.94 o 
   2   1   3     9619.83    10642.43    218.67 o 
   3   1   3     2622.62     3633.38    103.71 o 
   4   1   3      862.68     1238.26     72.79 o 
   5   1   3    12648.91    13286.60    285.28 o 
   6   1   3      771.54      816.72     20.48 o 
   7   1   3      240.64      269.13     11.28 o 
   8   1   3      138.02      184.33     12.31 o 
   9   1   3       12.91       -6.24      7.72 o 
  10   1   3      540.58      516.75     19.43 o 
  11   1   3       10.28        2.43      8.98 o 
  12   1   3      130.33      120.12     12.58 o 
  13   1   3      262.87      228.25     32.49 o 
  14   1   3     2466.83     2529.23     83.69 o 
 -14   2   3       37.95       36.68     19.45 o 
 -13   2   3      242.13      285.38     20.38 o 
 -12   2   3      333.69      279.63     21.71 o 
 -11   2   3     1126.29     1010.50     41.22 o 
 -10   2   3      690.90      643.85     30.72 o 
  -9   2   3       42.37       22.80     11.63 o 
  -8   2   3     3733.65     4036.03    123.29 o 
  -7   2   3      162.26      207.37     13.62 o 
  -6   2   3     7981.98     7740.96    200.06 o 
  -5   2   3     2461.15     5156.35    397.70 o 
  -4   2   3      772.52      592.06     20.36 o 
  -3   2   3    10359.61     9251.15    261.65 o 
  -2   2   3    21922.84    19909.36    523.23 o 
  -1   2   3     1685.62     3643.68    102.93 o 
   0   2   3     1648.79     1547.84     52.72 o 
   1   2   3     1506.17     1600.82     42.54 o 
   2   2   3     1199.93      906.01     26.18 o 
   3   2   3      347.56      352.93     19.99 o 
   4   2   3     8471.76     7913.69    196.38 o 
   5   2   3     3036.80     3197.58     82.32 o 
   6   2   3    14654.20    13332.81    282.21 o 
   7   2   3      348.22      532.45     20.12 o 
   8   2   3      143.29      101.52      8.72 o 
   9   2   3        4.50       -6.67      7.18 o 
  10   2   3       25.32       18.38      8.70 o 
  11   2   3       87.45       69.35     12.05 o 
  12   2   3      101.75       86.65     16.47 o 
  13   2   3     1671.02     1744.91     61.66 o 
  14   2   3      993.89      922.14     41.76 o 
 -14   3   3       15.98        2.75     18.93 o 
 -13   3   3      448.39      476.76     43.52 o 
 -12   3   3       41.35       48.93     13.84 o 
 -11   3   3     1317.04     1290.15     43.22 o 
 -10   3   3     1026.89     1016.52     35.82 o 
  -9   3   3      959.42      904.70     32.14 o 
  -8   3   3      751.10      695.94     64.45 o 
  -7   3   3     1767.22     2826.78    191.61 o 
  -6   3   3     2106.33     1946.78     54.77 o 
  -4   3   3     4639.74     6709.24    527.89 o 
  -3   3   3     1403.29     1445.94     44.86 o 
  -2   3   3    11441.61    15625.69    446.08 o 
  -1   3   3       52.23      586.95     46.24 o 
   0   3   3     1314.76      855.44     22.24 o 
   1   3   3     4237.08     4429.13     99.42 o 
   2   3   3     5997.69     6370.95    174.91 o 
   3   3   3      575.67      587.19     21.66 o 
   4   3   3     9261.61    10292.12    408.36 o 
   5   3   3      326.50      488.96     37.23 o 
   6   3   3     2219.07     2364.27     58.26 o 
   7   3   3     2267.41     1977.40     46.76 o 
   8   3   3      475.96      510.87     16.88 o 
   9   3   3      188.57      198.30     15.17 o 
  10   3   3      497.66      443.00     16.84 o 
  11   3   3      146.30      123.39     17.27 o 
  12   3   3      910.69      883.27     38.82 o 
  13   3   3      107.23      117.52     19.24 o 
  14   3   3        0.09      -22.76     15.17 o 
 -14   4   3       89.05      131.52     24.58 o 
 -13   4   3      942.25     1022.61     51.59 o 
 -12   4   3      131.65      150.04     23.00 o 
 -11   4   3     3716.61     3695.46    102.26 o 
 -10   4   3     1223.16     1284.06     38.28 o 
  -9   4   3     1367.60     1364.92     39.34 o 
  -8   4   3     3817.00     3636.77     89.00 o 
  -7   4   3      149.27      231.62     16.23 o 
  -6   4   3     9451.08     8924.67    225.04 o 
  -5   4   3      615.49      615.54     23.46 o 
  -4   4   3        4.91       22.54      7.37 o 
  -3   4   3    14618.71    15666.36   1077.75 o 
  -2   4   3     9352.37     9970.50    247.42 o 
  -1   4   3       16.21       78.51     24.09 o 
   0   4   3     2507.39     2386.76     51.72 o 
   1   4   3     2736.69     2731.16     62.75 o 
   2   4   3     1527.16     1769.46     47.05 o 
   3   4   3     1406.45     2173.50     74.02 o 
   4   4   3       36.01        6.72      7.42 o 
   5   4   3      464.54      557.29     38.06 o 
   6   4   3    11578.43    12191.07    354.66 o 
   7   4   3       13.59       45.30      7.94 o 
   8   4   3      141.95      164.14     12.38 o 
   9   4   3     4723.52     4535.93    109.04 o 
  10   4   3      358.72      386.64     18.75 o 
  11   4   3     1108.59     1082.15     50.78 o 
  12   4   3       81.58       87.05     17.29 o 
  13   4   3     1211.30     1270.68     50.25 o 
  14   4   3     1498.90     1569.10     59.73 o 
 -14   5   3      112.61       86.00     23.10 o 
 -13   5   3        3.39       -9.47     17.76 o 
 -12   5   3     4773.05     4778.86    144.67 o 
 -11   5   3     3059.95     3080.75     97.50 o 
 -10   5   3     1018.30      920.26     33.94 o 
  -9   5   3      100.95      155.48     16.84 o 
  -8   5   3      545.38      541.65     23.39 o 
  -7   5   3    11831.07    11967.34    300.72 o 
  -6   5   3     6542.09     6964.88    192.64 o 
  -5   5   3      679.73      917.97     65.70 o 
  -4   5   3     6594.34     6319.05    159.63 o 
  -3   5   3      219.37      138.35     13.07 o 
  -2   5   3     5666.72     4572.60    145.56 o 
  -1   5   3     9279.93     8376.97    228.91 o 
   0   5   3     7389.37     5967.19    164.56 o 
   1   5   3     2289.14     2602.31     83.20 o 
   2   5   3    18313.54    18767.42    510.25 o 
   3   5   3      469.32      727.29     34.36 o 
   4   5   3     4675.98     5223.78    212.37 o 
   5   5   3      593.57      606.83     28.92 o 
   6   5   3    11907.84    11886.01    272.16 o 
   7   5   3     5292.71     5147.12    113.12 o 
   8   5   3       37.12       17.13      9.64 o 
   9   5   3       91.27       89.79     11.90 o 
  10   5   3     4005.12     3825.46    116.23 o 
  11   5   3       41.79       36.07     15.52 o 
  12   5   3        7.00       -7.02     13.86 o 
  13   5   3      304.22      325.70     26.03 o 
  14   5   3      843.69      967.06     63.41 o 
 -14   6   3      359.59      434.54     36.42 o 
 -13   6   3      626.25      690.02     42.67 o 
 -12   6   3       11.80       15.38     15.76 o 
 -11   6   3     1208.40     1166.81     46.93 o 
 -10   6   3      217.37      202.64     19.73 o 
  -9   6   3     3043.14     2799.01     88.00 o 
  -8   6   3     1867.51     1850.96     55.29 o 
  -7   6   3     1693.60     2351.12    139.95 o 
  -6   6   3      472.96      569.86     22.49 o 
  -5   6   3     3443.78     4179.00    259.38 o 
  -4   6   3      552.08      578.20     19.38 o 
  -3   6   3      596.07      569.46     45.76 o 
  -2   6   3     4677.16     4806.57    332.21 o 
  -1   6   3     3433.60     3864.10     97.48 o 
   1   6   3     9690.63     8633.81    195.68 o 
   2   6   3     1278.62     1887.13    106.57 o 
   3   6   3      330.59     1228.27    229.86 o 
   4   6   3       20.18       14.57      8.76 o 
   5   6   3     1682.19     1704.49     48.39 o 
   6   6   3      920.34      757.15     27.25 o 
   7   6   3     7745.06     7024.27    164.32 o 
   8   6   3      806.80      732.39     25.69 o 
   9   6   3        0.19      -14.33      9.55 o 
  10   6   3      167.51      148.03     18.63 o 
  11   6   3      275.32      255.20     22.38 o 
  12   6   3     1337.38     1338.25     52.02 o 
  13   6   3      181.81      121.93     20.70 o 
  14   6   3       55.66       50.66     19.22 o 
 -13   7   3       38.69       34.16     18.20 o 
 -12   7   3       23.99       21.06     16.31 o 
 -11   7   3     1039.85     1151.71     46.79 o 
 -10   7   3      292.18      323.93     23.74 o 
  -9   7   3        0.11        3.02     12.81 o 
  -8   7   3      145.64       95.35     15.33 o 
  -7   7   3        0.84        5.19      9.74 o 
  -6   7   3     1717.97     1785.23     67.29 o 
  -5   7   3     2564.89     3059.80    177.35 o 
  -4   7   3        3.18       25.73      8.97 o 
  -3   7   3      939.10      966.42     49.85 o 
  -2   7   3     5104.95     4869.77    138.00 o 
  -1   7   3     6331.21     5711.37    160.47 o 
   0   7   3      508.12      686.08     40.13 o 
   1   7   3      568.76      606.62     18.54 o 
   3   7   3      748.04      821.74     30.48 o 
   4   7   3      474.29      538.55     21.68 o 
   5   7   3     1132.61     1056.26     33.77 o 
   6   7   3     1084.68      913.18     31.33 o 
   7   7   3      200.89      166.21     13.40 o 
   8   7   3     9263.20     8773.92    204.51 o 
   9   7   3      278.25      303.79     22.44 o 
  10   7   3      231.52      221.98     20.80 o 
  11   7   3      580.30      602.77     32.37 o 
  12   7   3      145.84      134.06     21.01 o 
  13   7   3        0.53      -10.48     15.90 o 
 -13   8   3        1.56       -4.45     17.14 o 
 -12   8   3        0.11        5.36     16.16 o 
 -11   8   3      334.25      295.77     24.72 o 
 -10   8   3     2947.83     2961.21     94.63 o 
  -9   8   3     1368.26     1473.29     53.37 o 
  -8   8   3       23.13       19.13     13.51 o 
  -7   8   3     1153.62     1157.12     43.21 o 
  -6   8   3      281.66      284.25     22.13 o 
  -5   8   3     1680.81     1649.71     43.40 o 
  -4   8   3     4922.59     5174.14    318.95 o 
  -3   8   3      108.15       95.94     47.44 o 
  -2   8   3     5196.28     4910.61    238.50 o 
  -1   8   3     3131.55     3120.71     74.31 o 
   0   8   3    16341.36    16966.29    381.27 o 
   1   8   3      275.07      297.16     13.18 o 
   2   8   3      862.48      660.35     23.68 o 
   3   8   3     1994.27     2429.14     84.22 o 
   4   8   3        7.04       -0.17     10.64 o 
   5   8   3     1135.02     1152.34     36.69 o 
   6   8   3      192.32      238.42     14.65 o 
   7   8   3      955.01      942.63     39.03 o 
   8   8   3     3570.39     3354.46     83.93 o 
   9   8   3        0.99        2.20     14.07 o 
  10   8   3     1055.93      951.19     40.94 o 
  11   8   3      318.17      297.88     24.77 o 
  12   8   3     2325.45     2475.15     83.89 o 
  13   8   3       15.03       -6.54     16.91 o 
 -13   9   3     2572.83     2745.67     93.20 o 
 -12   9   3      134.25      164.65     22.05 o 
 -11   9   3        5.90      -18.85     14.77 o 
 -10   9   3     1833.58     1847.14     64.91 o 
  -9   9   3     1488.43     1435.89     53.06 o 
  -8   9   3     1979.38     2060.00     68.49 o 
  -7   9   3       25.49       12.66     12.32 o 
  -6   9   3      814.25      723.65     35.12 o 
  -5   9   3     4795.10     4501.96    117.88 o 
  -4   9   3     5804.26     5975.98    203.47 o 
  -3   9   3     1168.34     1193.40     81.88 o 
  -2   9   3     5603.74     5732.93    260.23 o 
  -1   9   3    21833.27    19305.11    435.49 o 
   0   9   3        2.63       19.56      8.77 o 
   1   9   3     2873.91     3851.81    163.21 o 
   2   9   3     1498.94     1480.18     41.87 o 
   3   9   3     2103.55     1780.91     55.45 o 
   4   9   3    12677.63    11884.24    323.56 o 
   5   9   3      507.43      497.23     26.25 o 
   6   9   3      134.17      131.14     13.72 o 
   7   9   3     3809.80     3685.61     90.92 o 
   8   9   3      105.33      126.68     15.24 o 
   9   9   3     5451.77     5029.43    150.47 o 
  10   9   3      526.12      505.32     33.81 o 
  11   9   3      614.35      610.94     33.89 o 
  12   9   3      245.92      222.70     29.26 o 
  13   9   3     1427.74     1637.92     63.66 o 
 -12  10   3       67.21       70.52     19.66 o 
 -11  10   3     1707.40     1837.94     73.53 o 
 -10  10   3      500.00      619.24     40.01 o 
  -9  10   3     3804.73     3832.49    155.10 o 
  -8  10   3     2394.39     2384.76     77.70 o 
  -7  10   3      684.61      639.01     30.73 o 
  -6  10   3     2281.32     2189.43     70.43 o 
  -5  10   3     1099.68     1149.56     41.88 o 
  -4  10   3        2.72      -10.03      8.12 o 
  -3  10   3     6834.38     6616.14    237.13 o 
  -2  10   3    11526.13    10409.96    237.89 o 
  -1  10   3     4053.43     3892.97    236.75 o 
   0  10   3     7090.31     6188.05    158.65 o 
   1  10   3      251.04      269.66     14.16 o 
   2  10   3      205.05      242.18     29.80 o 
   3  10   3     2760.12     2357.65     71.57 o 
   4  10   3     2980.07     2740.37     81.66 o 
   5  10   3       18.57       17.40     15.46 o 
   6  10   3     4343.22     4100.30    110.44 o 
   7  10   3      447.29      518.71     37.46 o 
   8  10   3     1226.06     1060.79     43.39 o 
   9  10   3      622.33      647.15     34.03 o 
  10  10   3        0.51       -7.30     14.49 o 
  11  10   3     1545.77     1505.10     58.06 o 
  12  10   3     1138.04     1329.40     61.69 o 
 -12  11   3     1698.38     1809.37     76.04 o 
 -11  11   3      332.95      394.46     28.79 o 
 -10  11   3      189.80      192.69     21.39 o 
  -9  11   3       77.27       68.86     21.82 o 
  -8  11   3      209.82      184.28     19.54 o 
  -7  11   3     2179.38     1925.62     64.76 o 
  -6  11   3       36.98       60.03     16.42 o 
  -5  11   3        4.16       -0.11     11.18 o 
  -4  11   3     1663.59     1430.35     43.19 o 
  -3  11   3       24.29        9.74      7.80 o 
  -2  11   3     2868.76     2676.60     66.38 o 
  -1  11   3      671.90      691.15     24.45 o 
   0  11   3      642.51      620.65     29.87 o 
   1  11   3     1808.13     1752.44     65.09 o 
   2  11   3      917.30      979.08     36.63 o 
   3  11   3      376.21      346.39     20.95 o 
   4  11   3      973.45     1085.06     39.87 o 
   5  11   3       72.69       57.88     12.08 o 
   6  11   3      123.86      132.43     16.65 o 
   7  11   3       66.53       58.18     13.96 o 
   8  11   3       23.18        1.34     14.00 o 
   9  11   3      342.92      370.44     26.37 o 
  10  11   3     2089.72     2089.17    107.00 o 
  11  11   3      181.17      140.71     25.15 o 
  12  11   3      285.15      301.79     27.52 o 
 -11  12   3      327.43      289.21     26.14 o 
 -10  12   3      121.98       89.41     18.84 o 
  -9  12   3     1590.36     1708.38     61.53 o 
  -8  12   3      888.57      927.58     39.84 o 
  -7  12   3        8.78       21.53     13.89 o 
  -6  12   3      278.48      269.94     23.72 o 
  -5  12   3     1594.64     1487.35     45.98 o 
  -4  12   3      385.32      345.16     17.21 o 
  -3  12   3      833.52      805.77     38.71 o 
  -2  12   3      137.00      146.45     12.17 o 
  -1  12   3      520.82      503.18     19.90 o 
   0  12   3      686.92      582.34     31.84 o 
   1  12   3        7.62       21.18     13.69 o 
   2  12   3       68.39       69.38     14.11 o 
   3  12   3       12.11       -5.90     11.85 o 
   4  12   3       72.66       75.43     12.46 o 
   5  12   3      195.85      238.74     17.39 o 
   6  12   3      229.21      247.96     17.59 o 
   7  12   3     1129.18     1086.53     49.98 o 
   8  12   3      299.19      304.99     27.21 o 
   9  12   3      480.81      488.88     34.02 o 
  10  12   3      124.69       87.54     21.01 o 
  11  12   3      576.03      519.53     38.19 o 
 -10  13   3        0.86       -9.06     15.65 o 
  -9  13   3        0.17      -15.75     14.37 o 
  -8  13   3      278.47      300.44     23.94 o 
  -7  13   3      361.74      347.42     24.23 o 
  -6  13   3       15.19       17.89     11.75 o 
  -5  13   3      349.60      346.13     22.62 o 
  -4  13   3      758.58      688.28     35.34 o 
  -3  13   3      516.38      461.01     23.53 o 
  -2  13   3     1184.36     1185.44     34.90 o 
  -1  13   3       16.99        1.13     14.92 o 
   0  13   3      173.15      150.37     19.45 o 
   1  13   3       37.42       43.75     17.13 o 
   2  13   3      451.88      431.21     28.29 o 
   3  13   3     3398.21     3107.40     85.00 o 
   4  13   3       24.99       30.29     12.00 o 
   5  13   3        2.53      -16.02     10.68 o 
   6  13   3      657.17      657.97     32.44 o 
   7  13   3      644.39      579.36     35.64 o 
   8  13   3      716.82      691.64     39.93 o 
   9  13   3      141.07      144.66     23.03 o 
  10  13   3      498.07      439.05     34.13 o 
  -9  14   3     2110.77     2095.56     73.13 o 
  -8  14   3     2315.67     2303.49     78.58 o 
  -7  14   3      128.60       71.46     14.51 o 
  -6  14   3      474.26      439.99     23.58 o 
  -5  14   3     1529.77     1392.45     44.72 o 
  -4  14   3      635.70      580.56     30.01 o 
  -3  14   3      547.44      471.94     19.52 o 
  -2  14   3        9.10       11.45     13.61 o 
  -1  14   3       76.40       69.83     17.72 o 
   0  14   3     3680.51     3731.20    128.88 o 
   1  14   3        1.63        1.76     14.98 o 
   2  14   3      150.12      131.54     16.37 o 
   3  14   3      284.28      299.97     19.39 o 
   4  14   3      396.35      394.30     27.24 o 
   5  14   3      393.41      422.36     26.88 o 
   6  14   3      995.47      856.44     43.98 o 
   7  14   3      714.09      677.04     39.28 o 
   8  14   3      321.67      297.28     29.25 o 
   9  14   3      232.04      169.80     25.06 o 
  -8  15   3     1214.14     1166.01     42.29 o 
  -7  15   3      639.00      639.65     29.74 o 
  -6  15   3     3954.89     3828.90    114.69 o 
  -5  15   3     1235.43     1187.76     37.87 o 
  -4  15   3     3114.21     3026.64     85.61 o 
  -3  15   3      384.65      412.34     26.03 o 
  -2  15   3      544.23      564.94     30.66 o 
  -1  15   3     9681.63     9277.26    302.17 o 
   0  15   3       93.63       73.57     19.50 o 
   1  15   3     3285.57     3262.00    115.55 o 
   2  15   3     2466.62     2640.44     84.43 o 
   3  15   3      812.30      865.96     44.36 o 
   4  15   3     9227.02     9053.76    259.87 o 
   5  15   3      530.99      572.91     31.91 o 
   6  15   3      113.18       78.63     20.41 o 
   7  15   3     3533.02     3489.88    145.37 o 
   8  15   3     1887.28     1944.54     86.61 o 
  -7  16   3        2.71       -8.06     12.73 o 
  -6  16   3      399.78      471.14     24.14 o 
  -5  16   3     1327.06     1488.80     49.17 o 
  -4  16   3      343.43      382.28     31.00 o 
  -3  16   3       13.98       25.81     15.76 o 
  -2  16   3     1921.95     2018.46     69.47 o 
  -1  16   3      235.83      286.29     26.83 o 
   0  16   3     2183.33     2489.54    110.55 o 
   1  16   3      150.65      164.34     22.81 o 
   2  16   3        2.66      -20.26     21.13 o 
   3  16   3     1279.40     1335.57     59.82 o 
   4  16   3       11.31       15.86     15.30 o 
   5  16   3      817.30      835.06     54.67 o 
   6  16   3      185.41      259.16     27.09 o 
   7  16   3      121.33      145.56     24.11 o 
  -6  17   3        3.49      -12.36     16.15 o 
  -5  17   3      311.15      319.68     32.84 o 
  -4  17   3      484.64      547.05     37.46 o 
  -3  17   3       49.14       32.58     19.43 o 
  -2  17   3        0.62       -4.95     18.00 o 
  -1  17   3       36.23       47.99     17.80 o 
   0  17   3       84.26       91.98     28.51 o 
   1  17   3       22.46       -6.29     24.16 o 
   2  17   3       41.05       38.40     25.23 o 
   3  17   3       54.21       43.55     26.61 o 
   4  17   3       21.30       -1.99     24.25 o 
   5  17   3      698.14      790.28     43.65 o 
   6  17   3      213.48      253.81     28.31 o 
  -3  18   3      555.23      716.17     43.67 o 
  -2  18   3      243.31      293.65     39.38 o 
  -1  18   3       47.38       75.42     29.37 o 
   0  18   3       19.58       20.60     22.80 o 
   1  18   3       41.17       70.80     28.05 o 
   2  18   3      448.12      556.36     48.24 o 
   3  18   3        1.84       -4.32     29.88 o 
 -14   0   4        0.27      -14.06     19.92 o 
 -13   0   4      184.85      171.30     27.09 o 
 -12   0   4        1.08        4.51     18.55 o 
 -11   0   4     2115.31     1856.57     91.91 o 
 -10   0   4    17168.33    16867.11    696.95 o 
  -9   0   4       69.09       96.44     20.02 o 
  -8   0   4     3230.10     2985.04    132.72 o 
  -7   0   4      397.48      750.57     44.08 o 
  -6   0   4     4162.28     3818.74    229.95 o 
  -5   0   4    13076.13    15736.55    525.68 o 
  -4   0   4      134.74      135.73     11.36 o 
  -3   0   4      529.19      584.96     32.74 o 
  -2   0   4     3173.13     2985.98     99.96 o 
  -1   0   4    25110.44    22743.11    904.38 o 
   0   0   4    54682.04    62868.80   2499.60 o 
   1   0   4    35673.46    37122.41   1001.36 o 
   2   0   4    14765.06    19130.09    567.99 o 
   3   0   4    14610.27    16836.72    486.89 o 
   4   0   4     1652.04     1856.46     54.31 o 
   5   0   4     8631.56     7440.81    236.21 o 
   6   0   4       11.16        6.64      9.46 o 
   7   0   4     5427.77     6013.96    193.35 o 
   8   0   4      917.83      894.83     29.76 o 
   9   0   4     1439.12     1396.33     43.05 o 
  10   0   4      361.81      371.79     31.87 o 
  11   0   4     4651.39     4388.46    130.87 o 
  12   0   4     1427.63     1344.47     56.22 o 
  13   0   4        3.25      -33.85     27.00 o 
  14   0   4      452.01      502.10     61.35 o 
 -14   1   4      905.83      893.58     41.17 o 
 -13   1   4      246.45      268.44     22.10 o 
 -12   1   4      496.54      525.10     29.01 o 
 -11   1   4      890.49      814.08     36.53 o 
 -10   1   4     1395.18     1343.06     49.64 o 
  -9   1   4     1047.22     1140.54     42.87 o 
  -8   1   4       15.55       52.51     11.66 o 
  -7   1   4      870.18     1178.13     48.34 o 
  -6   1   4     3981.30     3171.05     85.54 o 
  -5   1   4     2656.06     2429.04     92.16 o 
  -4   1   4     3664.68     5101.87    134.63 o 
  -3   1   4      845.09     1830.44    103.64 o 
  -2   1   4    12477.43     9905.96    213.55 o 
  -1   1   4      484.60     1281.38     79.74 o 
   0   1   4    13701.78    14203.57    465.71 o 
   1   1   4     2497.67     2815.07     71.09 o 
   2   1   4     8495.27     9675.55    198.91 o 
   3   1   4      174.10      771.16     55.33 o 
   4   1   4      507.59      536.08     15.35 o 
   5   1   4       48.69       70.95      6.86 o 
   6   1   4     3181.45     3154.11     68.35 o 
   7   1   4      176.07      178.72     10.49 o 
   8   1   4     7802.97     7506.79    150.44 o 
   9   1   4      297.98      301.23     13.41 o 
  10   1   4     1075.76      974.13     28.02 o 
  11   1   4       69.05       62.93     10.75 o 
  12   1   4       14.73       24.27     12.72 o 
  13   1   4      967.71     1018.06     48.39 o 
  14   1   4      420.14      468.98     42.70 o 
 -14   2   4      132.59      128.62     23.41 o 
 -13   2   4      319.05      332.72     24.14 o 
 -12   2   4      703.46      615.85     31.76 o 
 -11   2   4      808.85      844.78     37.29 o 
 -10   2   4      108.76       83.90     14.61 o 
  -9   2   4      116.83      111.67     14.57 o 
  -8   2   4     6194.43     5860.87    175.97 o 
  -7   2   4     5098.25     4648.53    140.28 o 
  -6   2   4     1787.25     1714.27    115.85 o 
  -5   2   4     8646.29     6958.35    179.68 o 
  -4   2   4    23535.05    20102.92    575.84 o 
  -3   2   4    12398.83    20327.88    567.72 o 
  -2   2   4    31994.12    32144.81   1142.22 o 
  -1   2   4     3371.08     2668.56     70.80 o 
   0   2   4     4387.33     7340.34    232.05 o 
   1   2   4     3605.43     3576.79     91.99 o 
   2   2   4      964.34     1256.80     46.42 o 
   3   2   4    11130.84    11559.58    382.28 o 
   4   2   4    17138.06    15163.84    373.42 o 
   6   2   4    31143.85    31882.54   1028.66 o 
   7   2   4     6317.39     6343.31    147.95 o 
   8   2   4     1221.72     1140.60     30.60 o 
   9   2   4      651.35      614.45     26.88 o 
  10   2   4      282.30      315.54     22.45 o 
  11   2   4     2757.89     2534.13     64.65 o 
  12   2   4     1267.55     1204.46     40.90 o 
  13   2   4      347.96      382.92     23.44 o 
  14   2   4      804.98      726.80     41.64 o 
 -14   3   4      413.87      461.18     35.43 o 
 -13   3   4       23.30       38.92     18.74 o 
 -12   3   4     5430.17     5535.93    149.24 o 
 -11   3   4       29.69       13.16     13.70 o 
 -10   3   4    10490.77    10176.06    301.20 o 
  -9   3   4     3518.61     3432.40    107.36 o 
  -8   3   4      832.30      775.03     28.66 o 
  -7   3   4    15605.80    15722.37    401.70 o 
  -6   3   4      983.84      828.79     28.04 o 
  -5   3   4     6926.19     7669.57    219.40 o 
  -4   3   4     8060.78     8014.48    227.83 o 
  -3   3   4     2030.65     1572.30     43.78 o 
  -2   3   4     4093.27     4262.63    107.91 o 
  -1   3   4     6578.25     6891.08    169.91 o 
   0   3   4     3313.81     2734.93     67.97 o 
   1   3   4       51.30      299.62     33.85 o 
   2   3   4     7033.93     5653.81    156.57 o 
   3   3   4     4090.82     4013.33    112.57 o 
   4   3   4    14146.54    14808.85    403.51 o 
   5   3   4    11705.81    11571.83    317.43 o 
   6   3   4     3111.19     2764.56     73.53 o 
   7   3   4    16843.51    16269.17    370.66 o 
   8   3   4     2657.96     2435.01     57.28 o 
   9   3   4     2927.33     2644.05     62.15 o 
  10   3   4     1713.50     1685.08     46.42 o 
  11   3   4     3992.47     3957.25    106.24 o 
  12   3   4      446.92      441.85     40.96 o 
  13   3   4       34.70       21.09     14.50 o 
  14   3   4     4499.96     4814.66    166.36 o 
 -14   4   4      264.94      310.41     31.06 o 
 -13   4   4      451.87      558.58     37.79 o 
 -12   4   4     2728.75     2952.80    110.83 o 
 -11   4   4     5762.91     5507.70    147.60 o 
 -10   4   4      141.44      108.25     14.02 o 
  -9   4   4     1507.00     1395.66     52.52 o 
  -8   4   4      623.15      689.62     33.11 o 
  -7   4   4     7564.68     7569.61    192.87 o 
  -6   4   4     2057.12     3022.02    237.81 o 
  -5   4   4     1596.94     2366.46    119.07 o 
  -4   4   4     6557.11     6053.98    174.18 o 
  -3   4   4     4927.55     4211.31    107.68 o 
  -2   4   4     2851.28     2049.34     54.17 o 
  -1   4   4     1745.56     2012.55     72.18 o 
   0   4   4        5.38       36.92      4.80 o 
   1   4   4     5174.82     3993.72     91.04 o 
   2   4   4      399.10      679.21     31.73 o 
   3   4   4     4655.14     4026.89    113.54 o 
   4   4   4     6598.80     5927.51    164.46 o 
   5   4   4     1423.30     1116.53     38.10 o 
   6   4   4     4121.60     3568.44     85.50 o 
   7   4   4      979.36     1075.92     31.07 o 
   8   4   4      690.35      600.06     20.42 o 
   9   4   4      136.16      171.97     16.90 o 
  10   4   4     3469.92     3197.88     80.27 o 
  11   4   4      918.37      837.35     37.07 o 
  12   4   4      610.98      599.94     32.45 o 
  13   4   4      463.18      531.59     31.42 o 
  14   4   4       56.08       14.19     20.17 o 
 -14   5   4      239.82      294.06     31.39 o 
 -13   5   4      137.64      196.37     26.36 o 
 -12   5   4      291.92      306.71     28.90 o 
 -11   5   4     1131.93     1120.16     47.67 o 
 -10   5   4     2212.74     2163.41     63.57 o 
  -9   5   4      708.20      756.83     29.41 o 
  -8   5   4     2342.18     2214.80     73.17 o 
  -7   5   4      868.25      761.41     27.71 o 
  -6   5   4      361.14      424.47     26.13 o 
  -5   5   4     1098.94     1176.13     35.38 o 
  -4   5   4     3440.41     3728.58    151.56 o 
  -3   5   4       65.88      194.21     32.89 o 
  -2   5   4     3578.42     6749.51    214.33 o 
  -1   5   4    22792.72    25231.16    757.88 o 
   0   5   4      616.13      809.57     27.64 o 
   1   5   4     1355.44     1362.15     33.96 o 
   2   5   4    19146.28    16670.80    370.67 o 
   3   5   4     1540.36     1158.71     37.70 o 
   4   5   4      294.00      384.77     19.44 o 
   5   5   4       22.23       10.32      9.72 o 
   6   5   4      783.81      726.97     23.39 o 
   7   5   4       10.94       30.38     10.79 o 
   8   5   4      274.59      265.07     15.35 o 
   9   5   4        1.71      -12.20      9.51 o 
  10   5   4       39.24       42.34     11.70 o 
  11   5   4      597.43      599.52     31.67 o 
  12   5   4     1365.75     1501.68     55.81 o 
  13   5   4      390.53      362.38     27.47 o 
  14   5   4      228.09      279.50     38.93 o 
 -14   6   4       65.73       57.21     23.38 o 
 -13   6   4     1027.41     1182.80     57.96 o 
 -12   6   4       46.56       79.48     18.38 o 
 -11   6   4      108.36      128.92     18.71 o 
 -10   6   4     5812.73     5736.01    168.92 o 
  -9   6   4     1320.41     1314.60     63.69 o 
  -8   6   4      192.97      226.74     22.82 o 
  -7   6   4       15.52       16.64     10.01 o 
  -6   6   4     4237.94     4338.90    113.32 o 
  -5   6   4     3255.59     4037.75    199.32 o 
  -4   6   4     4427.46     3873.35    113.94 o 
  -3   6   4     2538.28     2399.89     64.36 o 
  -2   6   4     3651.28     3877.84    117.22 o 
  -1   6   4     3855.25     3079.65     72.20 o 
   0   6   4     1482.86     1584.70     38.93 o 
   2   6   4     1982.46     1643.79     40.57 o 
   3   6   4     4914.12     4918.58    138.51 o 
   4   6   4     2190.92     1841.44     56.48 o 
   5   6   4       27.75       10.46     10.08 o 
   6   6   4      998.59      966.31     32.30 o 
   7   6   4     1920.29     2097.11     61.56 o 
   8   6   4      183.64      174.31     14.15 o 
   9   6   4       84.64       69.78     12.13 o 
  10   6   4       27.76       -6.61     12.96 o 
  11   6   4     1970.48     1897.63     66.09 o 
  12   6   4       16.19       20.45     16.23 o 
  13   6   4      304.54      312.55     26.75 o 
 -13   7   4     3839.46     4119.12    151.10 o 
 -12   7   4       20.88       15.79     16.38 o 
 -11   7   4      202.22      250.76     23.29 o 
 -10   7   4      202.88      197.99     20.33 o 
  -9   7   4     2867.82     2732.64     86.80 o 
  -8   7   4       63.86       99.42     12.97 o 
  -7   7   4      163.73      163.97     14.15 o 
  -6   7   4     2486.04     2364.90     65.63 o 
  -5   7   4       23.31       33.60      9.66 o 
  -4   7   4     7440.31     7154.86    300.31 o 
  -3   7   4     2737.73     3389.15    225.38 o 
  -2   7   4      262.29      221.89     14.31 o 
  -1   7   4     4855.23     5367.53    255.75 o 
   0   7   4      214.40      290.70     17.36 o 
   1   7   4     4941.37     5816.21    178.62 o 
   2   7   4        1.76       -0.77      5.67 o 
   3   7   4     2828.97     2213.04     58.96 o 
   4   7   4     5173.32     5918.74    166.60 o 
   5   7   4     2346.56     2421.10     81.11 o 
   6   7   4      212.35      201.27     17.25 o 
   7   7   4     1134.50     1006.26     34.37 o 
   8   7   4     6175.67     5773.71    137.71 o 
   9   7   4       43.54       40.60     11.74 o 
  10   7   4      445.92      459.26     27.89 o 
  11   7   4      384.70      468.77     57.54 o 
  12   7   4      312.54      381.45     27.44 o 
  13   7   4     2316.97     2398.55     93.59 o 
 -13   8   4      768.23      920.02     43.70 o 
 -12   8   4      204.68      238.86     24.10 o 
 -11   8   4     1524.66     1503.88     56.70 o 
 -10   8   4       74.64      145.66     19.22 o 
  -9   8   4      817.71      782.16     35.68 o 
  -8   8   4       14.93       22.88     13.73 o 
  -7   8   4     1039.70     1044.85     40.13 o 
  -6   8   4      248.24      260.95     15.88 o 
  -5   8   4     5285.34     4804.55    124.72 o 
  -4   8   4      887.87      946.48     46.32 o 
  -3   8   4     8399.59     8027.29    223.90 o 
  -2   8   4     8160.84     7519.05    172.27 o 
  -1   8   4      777.16      737.04     22.45 o 
   0   8   4     7038.81     6078.59    139.39 o 
   1   8   4     3196.48     2634.72     69.60 o 
   2   8   4      115.49      136.23     12.09 o 
   3   8   4     8152.76     7188.29    178.40 o 
   4   8   4     5727.38     4560.42    130.32 o 
   5   8   4     1172.19     1114.75     40.04 o 
   6   8   4     2393.62     2094.13     65.86 o 
   7   8   4      189.38      266.48     19.50 o 
   8   8   4       97.28      101.88     13.16 o 
   9   8   4     1863.57     1798.52     67.20 o 
  10   8   4       43.26       54.53     16.57 o 
  11   8   4       53.36       45.31     16.64 o 
  12   8   4     1899.77     1979.17     70.88 o 
  13   8   4      167.18      179.85     26.00 o 
 -13   9   4        5.52       -5.50     17.65 o 
 -12   9   4     1200.97     1445.74     56.70 o 
 -11   9   4      232.50      278.64     24.35 o 
 -10   9   4     1245.99     1267.90    102.72 o 
  -9   9   4      123.20      216.27     20.61 o 
  -8   9   4      588.05      580.76     29.89 o 
  -7   9   4      763.37      752.02     33.21 o 
  -6   9   4        1.68      -13.11     10.96 o 
  -5   9   4       50.02       21.56      9.58 o 
  -4   9   4     1402.76     1134.09     35.45 o 
  -3   9   4     8709.53     7945.32    182.94 o 
  -2   9   4      177.62      150.25     20.91 o 
  -1   9   4     3813.08     3289.65     78.49 o 
   0   9   4      581.66      647.53     29.12 o 
   1   9   4      139.36      163.02     12.17 o 
   2   9   4     3897.95     3239.50     93.66 o 
   3   9   4      384.87      382.88     21.21 o 
   4   9   4      316.29      332.30     21.90 o 
   5   9   4     3964.08     3315.64     98.48 o 
   6   9   4      185.28      198.23     18.05 o 
   7   9   4     5581.78     5192.41    136.07 o 
   8   9   4      232.00      275.64     18.87 o 
   9   9   4     2929.54     2677.58     98.89 o 
  10   9   4      256.68      199.76     23.42 o 
  11   9   4     2724.12     2619.48     99.06 o 
  12   9   4      688.79      664.86     41.54 o 
 -12  10   4     1403.07     1451.31     57.53 o 
 -11  10   4     1458.87     1470.20     72.79 o 
 -10  10   4      899.20      932.33     41.25 o 
  -9  10   4      630.99      729.71     35.20 o 
  -8  10   4       32.62       65.96     15.32 o 
  -7  10   4     2056.49     2004.70     66.38 o 
  -6  10   4      666.13      716.46     31.56 o 
  -5  10   4       74.82       74.21     18.56 o 
  -4  10   4     2408.19     2125.60     60.03 o 
  -3  10   4      511.71      480.23     19.47 o 
  -2  10   4     1535.95     1490.80     39.98 o 
  -1  10   4     1067.07     1006.91     29.15 o 
   0  10   4     2426.97     2253.92     85.78 o 
   1  10   4        6.17        1.51      6.95 o 
   2  10   4     1339.39     1172.19     40.60 o 
   3  10   4       84.99       57.66     17.17 o 
   4  10   4     3379.65     3078.64     91.16 o 
   5  10   4      354.49      356.95     21.17 o 
   6  10   4      370.94      352.97     26.48 o 
   7  10   4      111.89      110.38     14.61 o 
   8  10   4       51.95       44.11     14.41 o 
   9  10   4      174.89      193.88     24.85 o 
  10  10   4     2860.17     2646.88    146.43 o 
  11  10   4      529.20      622.57     39.16 o 
  12  10   4      781.73      807.77     46.02 o 
 -12  11   4       27.96       27.28     18.68 o 
 -11  11   4      359.65      434.54     30.39 o 
 -10  11   4      227.38      290.88     24.65 o 
  -9  11   4     1897.00     1898.94     66.18 o 
  -8  11   4     1519.84     1529.00     55.11 o 
  -7  11   4       63.89       40.77     19.20 o 
  -6  11   4     1408.02     1308.31     47.22 o 
  -5  11   4       45.22       47.54     11.83 o 
  -4  11   4     4165.44     4033.68    151.91 o 
  -3  11   4     3469.78     2967.01     73.59 o 
  -2  11   4     1115.19     1055.58     31.13 o 
  -1  11   4     2459.93     2247.37     56.62 o 
   0  11   4     2317.92     2087.61     58.48 o 
   1  11   4     4142.24     3732.17    126.21 o 
   2  11   4       66.32       64.74     13.24 o 
   3  11   4     1066.21      917.66     35.19 o 
   4  11   4     1481.09     1332.35     59.78 o 
   5  11   4     1953.44     1825.93     59.32 o 
   6  11   4       18.01        6.08     13.36 o 
   7  11   4        0.15      -14.03     12.33 o 
   8  11   4     1323.55     1287.07     56.47 o 
   9  11   4      398.26      410.63     30.53 o 
  10  11   4       33.22       31.64     18.43 o 
  11  11   4      134.40      185.72     24.93 o 
 -11  12   4      167.53      136.74     22.15 o 
 -10  12   4      161.83      167.99     21.27 o 
  -9  12   4      161.09      199.77     21.11 o 
  -8  12   4       79.04       65.97     16.70 o 
  -7  12   4     1063.98      997.81     40.43 o 
  -6  12   4        9.10        3.39     12.27 o 
  -5  12   4      688.54      553.56     25.66 o 
  -4  12   4        0.25       -8.47      9.20 o 
  -3  12   4      383.04      348.58     17.64 o 
  -2  12   4     1966.21     1592.21     45.00 o 
  -1  12   4     1645.56     1379.83     40.61 o 
   0  12   4        4.03      -11.84     14.96 o 
   1  12   4      594.29      572.50     31.36 o 
   2  12   4      107.73      119.55     17.34 o 
   3  12   4      141.73      110.40     15.41 o 
   4  12   4     2034.92     1905.47     64.85 o 
   5  12   4     1074.01     1046.18     47.93 o 
   6  12   4       37.69       35.05     14.16 o 
   7  12   4        2.70      -11.59     13.26 o 
   8  12   4      879.16      906.78     53.85 o 
   9  12   4      186.74      202.56     24.85 o 
  10  12   4        3.24       -0.11     16.71 o 
  11  12   4       49.93       54.95     20.67 o 
 -10  13   4       81.70      151.68     21.21 o 
  -9  13   4     1186.82     1210.71     49.00 o 
  -8  13   4     1392.06     1356.30     51.63 o 
  -7  13   4      256.42      313.21     23.55 o 
  -6  13   4      475.54      476.41     24.01 o 
  -5  13   4        2.56      -15.65     10.43 o 
  -4  13   4     3123.01     2942.26     74.62 o 
  -3  13   4        0.77       -4.55      9.66 o 
  -2  13   4       55.83       37.27     10.20 o 
  -1  13   4     2708.59     2564.45     92.22 o 
   0  13   4     3006.84     2831.83    100.22 o 
   1  13   4       77.31       87.38     24.16 o 
   2  13   4      257.23      264.76     35.89 o 
   3  13   4      178.12      229.86     22.30 o 
   4  13   4     1793.93     1620.01     65.30 o 
   5  13   4      835.22      788.37     36.06 o 
   6  13   4      218.94      265.79     23.91 o 
   7  13   4       25.36        1.66     15.85 o 
   8  13   4     3496.59     3329.01    121.20 o 
   9  13   4      192.50      197.29     25.46 o 
  10  13   4      387.64      444.89     35.00 o 
  -9  14   4     1779.83     1865.13     66.66 o 
  -8  14   4       18.04       14.82     15.17 o 
  -7  14   4      914.22      900.69     32.73 o 
  -6  14   4      390.05      440.13     22.11 o 
  -5  14   4     2049.38     2007.39     61.34 o 
  -4  14   4      833.44      768.62     27.91 o 
  -3  14   4       44.89       19.45     15.46 o 
  -2  14   4      200.78      214.42     19.81 o 
  -1  14   4     1295.55     1380.98     68.71 o 
   0  14   4     3698.40     3450.71    156.59 o 
   1  14   4      108.24       73.11     25.68 o 
   2  14   4       51.98       32.69     21.40 o 
   3  14   4      107.72      139.55     26.75 o 
   4  14   4      670.62      655.48     33.16 o 
   5  14   4     2352.80     2211.01     74.66 o 
   6  14   4        2.62       -8.94     13.86 o 
   7  14   4       40.55       51.68     19.17 o 
   8  14   4        7.08       -6.16     17.10 o 
   9  14   4     1076.11     1057.81     72.81 o 
  -8  15   4      623.25      795.50     31.86 o 
  -7  15   4      534.83      587.11     33.46 o 
  -6  15   4       19.15       24.09     12.13 o 
  -5  15   4       54.40       52.92     14.71 o 
  -4  15   4      254.49      329.02     20.86 o 
  -3  15   4       85.14       81.74     18.52 o 
  -2  15   4      768.54      682.31     38.54 o 
  -1  15   4     1084.85     1193.60     53.05 o 
   0  15   4      124.50      152.79     21.51 o 
   1  15   4        0.11        4.02     24.49 o 
   2  15   4      127.18      105.38     26.84 o 
   3  15   4      534.50      590.80     37.13 o 
   4  15   4      159.87      151.07     23.22 o 
   5  15   4      146.65      134.12     19.80 o 
   6  15   4      254.08      235.11     26.36 o 
   7  15   4        6.18        3.64     17.94 o 
   8  15   4      133.20      156.47     24.39 o 
  -7  16   4        4.57        5.30     12.25 o 
  -6  16   4        2.98      -13.44     11.71 o 
  -5  16   4      989.90     1042.60     51.79 o 
  -4  16   4        4.76       -4.43     15.03 o 
  -3  16   4      455.52      422.41     27.37 o 
  -2  16   4       22.63       42.30     18.25 o 
  -1  16   4       30.89       12.04     25.54 o 
   0  16   4      604.42      615.67     48.72 o 
   1  16   4       54.30       41.93     25.56 o 
   2  16   4       16.81       13.01     23.22 o 
   3  16   4     1207.80     1278.56     58.74 o 
   4  16   4     1683.58     1715.42     72.99 o 
   5  16   4     1065.25     1033.29     44.94 o 
   6  16   4      286.05      341.36     30.71 o 
   7  16   4      428.27      505.02     57.65 o 
  -5  17   4        0.88        6.87     15.00 o 
  -4  17   4     1447.69     1516.68     56.37 o 
  -3  17   4      150.79      164.84     32.69 o 
  -2  17   4       92.53       50.90     27.28 o 
  -1  17   4     1811.26     1923.13     98.98 o 
   0  17   4      206.91      256.51     55.75 o 
   1  17   4      308.06      314.41     37.56 o 
   2  17   4       12.46       24.26     24.80 o 
   3  17   4     1434.95     1434.08     79.40 o 
   4  17   4      952.74      999.53     51.72 o 
   5  17   4      190.13      281.85     51.91 o 
  -3  18   4        2.44       38.90     26.34 o 
  -2  18   4      145.99      228.02     37.29 o 
  -1  18   4      390.38      443.03     45.69 o 
   0  18   4       17.45       38.46     26.73 o 
   1  18   4        0.49      -32.52     25.28 o 
   2  18   4       44.00       84.47     39.41 o 
   3  18   4        3.62        2.44     25.68 o 
 -14   1   5      221.38      264.75     23.57 o 
 -13   1   5       31.86       20.09     14.51 o 
 -12   1   5      526.01      562.21     30.46 o 
 -11   1   5      148.47      149.80     17.79 o 
 -10   1   5     7740.87     7328.83    219.99 o 
  -9   1   5       14.83       16.19     11.89 o 
  -8   1   5      445.96      435.75     20.51 o 
  -7   1   5     7018.69     6681.54    176.96 o 
  -6   1   5     2838.21     2806.13     70.03 o 
  -5   1   5     3884.93     3656.67     89.61 o 
  -4   1   5     3013.14     2437.88     65.99 o 
  -3   1   5     6908.83     7937.48    190.25 o 
  -2   1   5      382.10      323.03     12.74 o 
  -1   1   5      995.12     2407.44    152.05 o 
   0   1   5      182.96     1377.69     60.94 o 
   1   1   5    11478.78    10184.20    253.99 o 
   2   1   5    18779.92    19289.40    395.13 o 
   3   1   5      173.98     1061.55     64.19 o 
   4   1   5    17799.98    20056.12    462.48 o 
   5   1   5     3652.64     3456.58     74.01 o 
   6   1   5     7230.49     5912.74    124.49 o 
   7   1   5    20461.97    20595.34    423.08 o 
   8   1   5       58.37       47.14      9.35 o 
   9   1   5     1285.48     1151.42     30.94 o 
  10   1   5      141.73      143.41     11.69 o 
  11   1   5     1999.25     2079.26     50.77 o 
  12   1   5     1121.16     1083.96     37.56 o 
  13   1   5      625.64      667.26     32.48 o 
  14   1   5      511.60      584.16     45.77 o 
 -14   2   5      541.15      609.97     40.15 o 
 -13   2   5     1122.34     1019.09     43.73 o 
 -12   2   5       37.04       34.24     14.48 o 
 -11   2   5     3264.65     3173.82    102.53 o 
 -10   2   5      591.68      567.97     29.33 o 
  -9   2   5     1551.68     1438.92     51.72 o 
  -8   2   5     2354.39     2125.02     69.98 o 
  -7   2   5     2454.67     2237.70     77.04 o 
  -6   2   5     7631.40    10008.23    291.72 o 
  -5   2   5     2877.10     2751.49     85.14 o 
  -4   2   5        0.06       -0.28      8.03 o 
  -3   2   5      124.66      118.73      9.90 o 
  -2   2   5     6866.49     7793.20    200.62 o 
  -1   2   5    11502.65     9802.82    248.66 o 
   0   2   5    11948.59    10771.83    269.96 o 
   1   2   5       59.78     1063.96     49.39 o 
   2   2   5     3818.37     4627.91    116.33 o 
   3   2   5     8242.98     7423.11    167.16 o 
   4   2   5     1275.82     1496.89     54.89 o 
   5   2   5      875.04      865.87     24.50 o 
   6   2   5     6412.05     6281.50    155.35 o 
   7   2   5      440.71      500.26     26.23 o 
   8   2   5     1802.58     1709.11     44.49 o 
   9   2   5     1534.32     1526.33     38.36 o 
  10   2   5     1370.86     1371.71     36.17 o 
  11   2   5      683.51      616.56     26.28 o 
  12   2   5      123.16      157.80     16.21 o 
  13   2   5       99.13      109.51     18.04 o 
  14   2   5      218.12      290.85     41.25 o 
 -14   3   5      576.60      700.97     43.57 o 
 -13   3   5       11.56        0.11     17.27 o 
 -12   3   5        7.90       15.53     16.15 o 
 -11   3   5      397.89      411.37     25.19 o 
 -10   3   5      160.60      210.33     22.19 o 
  -9   3   5       75.45      156.39     19.70 o 
  -8   3   5      386.19      470.44     39.66 o 
  -7   3   5      938.87      855.45     39.63 o 
  -6   3   5      664.29      676.60     24.98 o 
  -5   3   5     1096.76     1025.84     57.15 o 
  -4   3   5     7257.86     6855.39    176.26 o 
  -3   3   5    14279.75    13404.36    308.38 o 
  -2   3   5        5.57     1432.22     58.64 o 
  -1   3   5     3035.09     4983.35    174.56 o 
   0   3   5       39.39       50.33     15.56 o 
   1   3   5      476.35      418.87     16.31 o 
   2   3   5     3429.83     3664.98     93.19 o 
   3   3   5     2852.96     4545.15    155.69 o 
   4   3   5      174.78      426.45     40.05 o 
   5   3   5       35.39        6.68      9.09 o 
   6   3   5        3.51       12.18     10.11 o 
   7   3   5      816.12      685.59     28.05 o 
   8   3   5        3.74        9.95      9.40 o 
   9   3   5       40.86       73.81     10.67 o 
  10   3   5       74.24       98.31     13.74 o 
  11   3   5      750.93      656.22     25.20 o 
  12   3   5       92.66       96.67     16.52 o 
  13   3   5      838.90      837.78     44.72 o 
  14   3   5      138.32      123.80     29.93 o 
 -14   4   5      541.87      668.53     43.20 o 
 -13   4   5       29.37       32.34     18.89 o 
 -12   4   5      437.22      407.04     31.61 o 
 -11   4   5     2623.00     2657.27     86.35 o 
 -10   4   5        7.89       21.15     13.66 o 
  -9   4   5      370.95      419.44     24.19 o 
  -8   4   5      351.66      675.93     81.06 o 
  -7   4   5     2298.74     3510.18    588.11 o 
  -6   4   5      271.82      342.14     51.76 o 
  -5   4   5     2203.96     2335.71     64.38 o 
  -4   4   5     2972.05     2625.84     64.23 o 
  -3   4   5    35846.41    48008.84   1982.14 o 
  -2   4   5    27955.19    27545.66    679.24 o 
  -1   4   5        4.68      413.87     17.00 o 
   0   4   5     1050.61     1199.62     29.78 o 
   1   4   5     5354.76     6637.27    191.73 o 
   2   4   5     2245.51     3546.47    100.61 o 
   3   4   5     3039.19     3156.12     90.61 o 
   4   4   5     6439.18     6846.81    190.11 o 
   5   4   5     3771.45     3655.00    104.89 o 
   6   4   5     1079.47     1460.98     98.27 o 
   7   4   5      457.40      433.83     19.47 o 
   8   4   5      190.05      237.84     16.45 o 
   9   4   5      137.32      119.90     13.77 o 
  10   4   5     4309.45     4140.68    110.42 o 
  11   4   5     1478.22     1265.90     42.23 o 
  12   4   5     5995.03     5893.92    168.96 o 
  13   4   5      766.84      821.39     44.09 o 
  14   4   5       28.10      -10.72     18.44 o 
 -14   5   5       27.93       38.35     21.36 o 
 -13   5   5      265.98      295.41     29.60 o 
 -12   5   5        3.99       13.37     18.25 o 
 -11   5   5     1431.79     1354.76     60.18 o 
 -10   5   5     2116.39     2101.98     62.76 o 
  -9   5   5     1231.56     1453.13     46.20 o 
  -8   5   5     4855.87     4779.04    125.64 o 
  -7   5   5       36.73       61.62     11.39 o 
  -6   5   5        4.42       31.79      9.44 o 
  -5   5   5     5067.25     4780.52    129.68 o 
  -4   5   5      949.83     1103.35     30.48 o 
  -3   5   5     7323.19     7016.73    176.83 o 
  -2   5   5      901.80     2145.66     71.90 o 
  -1   5   5     1476.75     1497.31     51.73 o 
   0   5   5      468.36      558.16     15.57 o 
   1   5   5    10733.83     9539.84    236.13 o 
   2   5   5     3000.56     5442.64    369.30 o 
   3   5   5     3146.73     4514.24    141.10 o 
   4   5   5      495.18     1049.31     53.46 o 
   5   5   5     1640.08     1604.51     50.89 o 
   6   5   5     5037.50     5108.58    202.52 o 
   7   5   5    10752.89     9919.35    275.44 o 
   8   5   5     1063.01     1087.74     40.07 o 
   9   5   5      958.30     1043.03     35.87 o 
  10   5   5       22.59       19.81     13.11 o 
  11   5   5     5323.14     4983.64    169.05 o 
  12   5   5     1006.79     1060.19     50.17 o 
  13   5   5      246.91      252.63     27.23 o 
  14   5   5     1618.53     1747.38     74.24 o 
 -13   6   5        1.91      -27.35     18.23 o 
 -12   6   5     3490.30     3609.03    133.03 o 
 -11   6   5       49.52       40.68     16.53 o 
 -10   6   5      445.12      515.76     28.85 o 
  -9   6   5     1403.52     1333.32     43.41 o 
  -8   6   5     3817.27     3432.54    125.50 o 
  -7   6   5     4474.11     6370.24    205.40 o 
  -6   6   5      353.43      495.13     24.98 o 
  -5   6   5      823.45      732.34     26.68 o 
  -4   6   5    10856.05    12550.39    457.13 o 
  -3   6   5      833.64      690.19     24.42 o 
  -2   6   5     1652.62     1609.97     49.19 o 
  -1   6   5      269.83      253.73     18.63 o 
   0   6   5     8176.26     7303.95    153.20 o 
   2   6   5    14600.32    14915.19    333.09 o 
   3   6   5      138.83      168.51     17.97 o 
   4   6   5     4370.89     3249.63     94.42 o 
   5   6   5     3209.37     3709.20    107.50 o 
   6   6   5       99.03      108.54     14.38 o 
   7   6   5      439.87      437.63     23.49 o 
   8   6   5     1320.93     1291.59     45.37 o 
   9   6   5     1607.50     1668.90     50.90 o 
  10   6   5     4409.76     4323.41    115.44 o 
  11   6   5       55.49       64.87     19.94 o 
  12   6   5      141.22      137.53     22.14 o 
  13   6   5      183.55      255.33     27.42 o 
 -13   7   5     2198.06     2578.81    102.69 o 
 -12   7   5      422.36      580.91     33.92 o 
 -11   7   5     1989.39     1812.10     64.48 o 
 -10   7   5     2809.60     2875.10     91.87 o 
  -9   7   5      391.90      493.31     27.62 o 
  -8   7   5     1735.50     1714.55     51.75 o 
  -7   7   5      386.16      452.47     45.50 o 
  -6   7   5       20.09        4.43      9.83 o 
  -5   7   5     4101.40     4222.58    112.72 o 
  -4   7   5     8676.85     8043.77    204.10 o 
  -3   7   5      113.32      158.48     11.74 o 
  -2   7   5     2037.82     2124.08     96.89 o 
  -1   7   5     3897.89     3521.05     83.01 o 
   0   7   5       99.21      466.75     48.48 o 
   1   7   5      415.13      447.94     17.69 o 
   2   7   5     8335.17     8631.04    194.38 o 
   4   7   5     5023.32     4318.79    124.01 o 
   5   7   5     3944.13     3507.29    102.42 o 
   6   7   5      420.42      446.85     23.59 o 
   7   7   5     2408.82     2325.34     72.41 o 
   8   7   5      146.31      138.63     16.76 o 
   9   7   5       85.15       54.28     13.59 o 
  10   7   5      503.64      521.30     33.34 o 
  11   7   5      204.14      269.68     30.96 o 
  12   7   5      233.34      182.10     23.88 o 
  13   7   5      533.79      561.62     38.33 o 
 -13   8   5      739.50      907.51     54.79 o 
 -12   8   5        1.50        7.80     16.24 o 
 -11   8   5     1598.44     1681.93     61.44 o 
 -10   8   5     1393.96     1419.41     53.11 o 
  -9   8   5      751.02      800.26     36.01 o 
  -8   8   5       95.32       79.48     28.38 o 
  -7   8   5      524.13      428.41     21.01 o 
  -6   8   5     5899.44     5352.34    138.99 o 
  -5   8   5     1881.40     1772.28    128.53 o 
  -4   8   5        2.41      -10.84      8.84 o 
  -3   8   5      228.14      544.31     51.24 o 
  -2   8   5     1817.45     1764.95     45.03 o 
  -1   8   5     7457.18     7378.25    256.46 o 
   0   8   5       54.55       52.74     21.57 o 
   1   8   5       96.52       67.90     12.66 o 
   2   8   5     1937.12     1748.58     44.07 o 
   3   8   5     2361.46     1940.37     53.27 o 
   4   8   5     8799.31     9658.63    269.38 o 
   5   8   5     1617.40     1401.82     47.69 o 
   6   8   5      538.18      503.75     25.92 o 
   7   8   5      813.05      740.65     32.32 o 
   8   8   5     1174.87     1124.32     49.50 o 
   9   8   5     3885.28     3531.18     96.70 o 
  10   8   5        6.39       -3.88     15.24 o 
  11   8   5      614.59      611.25     36.92 o 
  12   8   5       36.20       51.75     19.93 o 
  13   8   5      695.70      707.71     42.57 o 
 -12   9   5      162.02      199.12     23.43 o 
 -11   9   5       14.88       -2.84     15.27 o 
 -10   9   5      147.56      198.41     21.42 o 
  -9   9   5     3834.75     3701.13    114.06 o 
  -8   9   5      167.65      243.92     26.33 o 
  -7   9   5      180.21      209.18     18.74 o 
  -6   9   5     2027.01     2032.68     58.41 o 
  -5   9   5     4070.72     3811.23     92.89 o 
  -4   9   5     2516.95     4387.45    223.65 o 
  -3   9   5      892.31      830.76     37.66 o 
  -2   9   5     1228.67     1104.07     31.38 o 
  -1   9   5     3817.29     3554.82    122.12 o 
   0   9   5    11250.46    10493.32    263.85 o 
   1   9   5     1030.37     1123.08     49.89 o 
   2   9   5       14.73       38.45     22.15 o 
   3   9   5     1689.75     1943.99     65.50 o 
   4   9   5       61.03       64.92     11.15 o 
   5   9   5     3996.44     3544.31     92.78 o 
   6   9   5       49.10       76.35     14.77 o 
   7   9   5     1342.47     1187.52     44.12 o 
   8   9   5     9944.76     9174.86    234.48 o 
   9   9   5      629.97      586.22     35.72 o 
  10   9   5     1173.37     1096.62     61.87 o 
  11   9   5     1065.54      972.96     49.04 o 
  12   9   5     2432.42     2498.52     96.84 o 
 -12  10   5       68.01       88.86     20.16 o 
 -11  10   5       54.53       57.32     18.09 o 
 -10  10   5       31.38       10.64     15.65 o 
  -9  10   5        4.69       -6.50     14.03 o 
  -8  10   5     1576.45     1521.14     54.68 o 
  -7  10   5      915.15      936.25     38.22 o 
  -6  10   5       70.00      126.58     14.04 o 
  -5  10   5     1229.82     1339.57     73.40 o 
  -4  10   5     3591.29     3235.23     96.87 o 
  -3  10   5      203.10      200.98     12.86 o 
  -2  10   5      306.77      268.51     19.48 o 
  -1  10   5       29.47       38.56     22.03 o 
   0  10   5     1243.95     1117.97     34.71 o 
   1  10   5     4272.46     3772.18     98.91 o 
   2  10   5      408.81      344.36     20.41 o 
   3  10   5       21.02       14.40     10.97 o 
   4  10   5     4446.58     4115.91    118.66 o 
   5  10   5        4.70        5.06     13.50 o 
   6  10   5     1388.11     1151.98     43.25 o 
   7  10   5     2222.84     2148.05     76.88 o 
   8  10   5      158.68      214.33     18.16 o 
   9  10   5      963.91      874.92     44.39 o 
  10  10   5      890.40      907.25     46.35 o 
  11  10   5      217.87      235.14     26.39 o 
  12  10   5     2109.79     2135.70     85.86 o 
 -11  11   5     1927.24     2109.43     74.57 o 
 -10  11   5       35.36       40.71     16.98 o 
  -9  11   5       14.53       18.93     15.28 o 
  -8  11   5     1041.41     1102.19     44.04 o 
  -7  11   5        7.59       22.98     12.93 o 
  -6  11   5      932.23      932.24     39.48 o 
  -5  11   5      501.61      445.04     22.51 o 
  -4  11   5      667.63      645.20     23.95 o 
  -3  11   5      992.77      872.85     39.79 o 
  -2  11   5      577.64      619.80     22.27 o 
  -1  11   5      292.98      318.42     15.36 o 
   0  11   5      354.90      332.28     17.55 o 
   1  11   5      345.39      361.26     44.05 o 
   2  11   5     1035.58      853.86     38.36 o 
   3  11   5        0.83      -14.86     11.07 o 
   4  11   5      740.53      760.23     39.02 o 
   5  11   5      739.89      737.96     38.65 o 
   6  11   5     3169.71     2762.20     99.68 o 
   7  11   5        3.02       -4.55     13.32 o 
   8  11   5      310.72      314.59     35.98 o 
   9  11   5     2240.60     2046.87     80.93 o 
  10  11   5      263.67      268.13     27.29 o 
  11  11   5      323.23      308.64     31.10 o 
 -11  12   5      111.23      110.51     20.96 o 
 -10  12   5       73.10       59.11     17.91 o 
  -9  12   5     2947.00     2848.33     92.33 o 
  -8  12   5     2993.05     3119.93     89.46 o 
  -7  12   5     2566.71     2535.27     74.25 o 
  -6  12   5      246.62      258.83     21.76 o 
  -5  12   5     2224.95     2324.49    128.18 o 
  -4  12   5     4191.34     3900.51     95.14 o 
  -3  12   5     6005.80     5469.62    129.50 o 
  -2  12   5      770.86      776.93     54.50 o 
  -1  12   5     3565.08     3289.72     79.76 o 
   0  12   5     1326.17     1425.62     56.73 o 
   1  12   5      704.96      676.25     35.81 o 
   2  12   5     4754.32     4216.54    179.46 o 
   3  12   5      207.21      265.72     24.98 o 
   4  12   5     1152.75     1061.56     48.47 o 
   5  12   5     3069.25     2850.36    102.88 o 
   6  12   5       27.03       -8.54     16.21 o 
   7  12   5     1211.30     1104.86     44.82 o 
   8  12   5       25.29       24.27     23.67 o 
   9  12   5     1145.71     1191.51     56.02 o 
  10  12   5     1394.75     1332.43     61.05 o 
 -10  13   5      151.58      264.61     23.13 o 
  -9  13   5      228.32      270.14     22.54 o 
  -8  13   5     3263.33     3205.81     92.12 o 
  -7  13   5      203.41      187.98     26.60 o 
  -6  13   5     1036.37      930.31     35.83 o 
  -5  13   5      131.82      161.66     14.72 o 
  -4  13   5     3410.23     3377.16     84.23 o 
  -3  13   5      533.04      587.80     44.82 o 
  -2  13   5      280.33      257.16     15.56 o 
  -1  13   5      223.90      309.20     29.28 o 
   0  13   5      966.92     1071.95    115.76 o 
   1  13   5      939.08      792.75     70.92 o 
   2  13   5      407.71      389.97     62.73 o 
   3  13   5       73.06       27.00     32.77 o 
   4  13   5      569.21      620.08     37.43 o 
   5  13   5     1648.89     1668.70     67.83 o 
   6  13   5     2418.05     2167.03     73.43 o 
   7  13   5      154.14      184.36     20.66 o 
   8  13   5      308.69      410.74     59.01 o 
   9  13   5       95.17      108.21     22.23 o 
  10  13   5       95.07      114.09     23.28 o 
  -9  14   5      464.43      566.58     30.72 o 
  -8  14   5      289.39      334.33     26.80 o 
  -7  14   5      407.63      462.21     23.67 o 
  -6  14   5       28.99       21.29      9.50 o 
  -5  14   5      234.89      268.42     17.79 o 
  -4  14   5      147.90      222.63     16.14 o 
  -3  14   5      728.35      692.29     47.57 o 
  -2  14   5      123.74       97.66     16.82 o 
  -1  14   5     3695.14     3712.06    129.09 o 
   0  14   5       18.77      -13.48     20.77 o 
   1  14   5      361.18      316.00     34.66 o 
   2  14   5     1787.18     1788.29    102.44 o 
   3  14   5      129.27      123.63     28.54 o 
   4  14   5     5110.32     4931.63    168.28 o 
   5  14   5       53.07       57.33     17.17 o 
   6  14   5        2.75      -18.37     14.14 o 
   7  14   5     1022.59      954.28     48.39 o 
   8  14   5      161.13      200.00     25.22 o 
   9  14   5       53.70       36.30     20.27 o 
  -8  15   5      306.65      294.57     20.60 o 
  -7  15   5        1.76       -5.24     11.88 o 
  -6  15   5      314.92      327.73     19.69 o 
  -5  15   5      439.17      502.66     23.60 o 
  -4  15   5     4136.17     4032.76    120.40 o 
  -3  15   5       79.25      111.78     17.70 o 
  -2  15   5      992.04     1070.04     63.91 o 
  -1  15   5      768.91      667.49     50.04 o 
   0  15   5     5813.25     5854.29    430.14 o 
   1  15   5      147.98      115.84     27.42 o 
   2  15   5      206.35      277.33     34.58 o 
   3  15   5     4168.19     4119.33    179.37 o 
   4  15   5      416.21      460.60     33.87 o 
   5  15   5     4122.06     4400.37    135.22 o 
   6  15   5        0.42       15.17     17.44 o 
   7  15   5      390.25      392.75     40.30 o 
   8  15   5     2283.02     2278.54     90.94 o 
  -7  16   5       74.49       68.55     12.66 o 
  -6  16   5     1064.47     1112.56     37.42 o 
  -5  16   5      687.78      645.21     33.95 o 
  -4  16   5      525.93      573.72     48.79 o 
  -3  16   5      171.07      275.90     35.67 o 
  -2  16   5      115.44       89.52     55.29 o 
  -1  16   5     2489.23     2517.78    119.84 o 
   0  16   5        2.61      -22.79     22.09 o 
   1  16   5     1784.69     1717.46     88.88 o 
   2  16   5     1369.91     1310.81     74.16 o 
   3  16   5      670.80      680.36     41.30 o 
   4  16   5     7051.63     7534.03    312.59 o 
   5  16   5      280.49      264.23     24.88 o 
   6  16   5       59.13       28.45     24.48 o 
  -5  17   5      208.01      263.12     41.58 o 
  -4  17   5      151.31      174.94     33.48 o 
  -3  17   5        2.26      -16.51     32.81 o 
  -2  17   5       43.97       40.43     38.12 o 
  -1  17   5      787.02      895.01     61.15 o 
   0  17   5       18.99       37.28     26.17 o 
   1  17   5      467.43      595.24     49.89 o 
   2  17   5       65.46       88.25     28.41 o 
   3  17   5      438.25      545.49     48.36 o 
   4  17   5     1356.88     1552.45     69.29 o 
   5  17   5      345.97      392.42     40.43 o 
  -2  18   5       85.85       90.40     31.00 o 
  -1  18   5       11.56        2.62     39.87 o 
   0  18   5     2489.70     2762.85    132.62 o 
   1  18   5       40.11        3.29     27.79 o 
   2  18   5     1238.54     1327.28     77.54 o 
 -14   0   6     1125.27     1121.44     67.91 o 
 -13   0   6     2452.42     2357.34    115.22 o 
 -12   0   6       25.04       34.37     21.15 o 
 -11   0   6    12629.66    11779.93    493.23 o 
 -10   0   6     1421.13     1221.00     66.37 o 
  -9   0   6     9506.24     9496.34    398.25 o 
  -8   0   6     4295.09     4135.55    267.02 o 
  -6   0   6     3473.91     4836.13    166.79 o 
  -5   0   6     6253.60     6960.69    236.32 o 
  -3   0   6     9024.57    10730.59    352.36 o 
  -2   0   6    31901.60    28241.67    921.06 o 
  -1   0   6    11251.44    12683.49    507.08 o 
   0   0   6     1506.97      993.31     46.72 o 
   1   0   6     2407.95     2970.66     97.90 o 
   2   0   6    21541.67    23053.57    625.00 o 
   3   0   6    76851.54    79116.14   2204.97 o 
   4   0   6      217.04      505.95     38.28 o 
   5   0   6     5128.47     4622.33    136.25 o 
   6   0   6    19873.58    18290.56    499.11 o 
   7   0   6     8780.14     7498.76    208.78 o 
   8   0   6    26659.71    25902.30    705.00 o 
   9   0   6      347.62      301.62     19.75 o 
  10   0   6     2057.59     1928.18     62.03 o 
  11   0   6     1384.28     1244.07     65.61 o 
  12   0   6     4298.95     4227.51    146.57 o 
  13   0   6     1372.65     1342.56     96.63 o 
 -14   1   6       91.22       63.86     17.79 o 
 -13   1   6       33.83       43.91     16.03 o 
 -12   1   6        1.66        3.26     13.41 o 
 -11   1   6        6.37       -0.02     12.89 o 
 -10   1   6     4932.16     4564.42    141.32 o 
  -9   1   6     1613.42     1523.00     54.24 o 
  -8   1   6       57.61       83.35     15.98 o 
  -7   1   6     9049.36     8246.25    217.14 o 
  -6   1   6     8205.85     7133.67    170.97 o 
  -5   1   6     8615.63    10892.39    282.20 o 
  -4   1   6    17413.38    14977.94    350.49 o 
  -2   1   6     5848.79     6289.08    242.65 o 
  -1   1   6     8989.56     6990.48    201.21 o 
   0   1   6    20520.41    22302.63    731.46 o 
   1   1   6     5429.17     6735.29    152.66 o 
   2   1   6     1686.29     1838.21     37.59 o 
   3   1   6      325.60      437.43     15.31 o 
   4   1   6     6627.81     5590.49    109.64 o 
   5   1   6       36.91       75.10     12.64 o 
   6   1   6     1443.32     1464.17     34.88 o 
   7   1   6    17300.93    16509.34    340.66 o 
   8   1   6       44.46       77.21      9.41 o 
   9   1   6     1168.42     1118.41     30.46 o 
  10   1   6      518.74      509.01     18.50 o 
  11   1   6     1594.62     1592.61     41.21 o 
  12   1   6     1158.53     1077.79     37.32 o 
  13   1   6      400.19      407.22     30.46 o 
  14   1   6        4.11       27.00     31.68 o 
 -14   2   6       10.15       -8.88     21.61 o 
 -13   2   6        1.06      -19.91     13.40 o 
 -12   2   6      252.46      263.60     21.66 o 
 -11   2   6      323.84      309.18     22.50 o 
 -10   2   6      187.03      229.71     19.59 o 
  -9   2   6     1027.29      810.81     49.89 o 
  -8   2   6     1658.81     1499.46     46.47 o 
  -7   2   6      624.53     1124.74     84.67 o 
  -6   2   6      340.75      417.42     34.88 o 
  -5   2   6      631.87     1195.92     72.68 o 
  -4   2   6      373.31     1787.66    112.59 o 
  -3   2   6     2091.05     2093.84     48.01 o 
  -2   2   6      151.65      529.96     64.78 o 
  -1   2   6     3124.74     6587.22    218.39 o 
   0   2   6     4712.89     4376.06    168.18 o 
   1   2   6     6914.51     7095.20    200.16 o 
   2   2   6     2322.61     2082.80     54.99 o 
   3   2   6     5088.25     6343.35    143.42 o 
   4   2   6     1482.14     1279.85     32.86 o 
   5   2   6       80.82      109.91     11.03 o 
   6   2   6      964.45      940.08     27.07 o 
   7   2   6     5101.85     4876.49    122.64 o 
   8   2   6     1453.96     1458.41     42.66 o 
   9   2   6      269.59      270.07     15.11 o 
  10   2   6     2321.42     2165.07     52.40 o 
  11   2   6      762.11      780.32     25.69 o 
  12   2   6     1397.07     1369.74     40.39 o 
  13   2   6       11.41        0.46     16.83 o 
  14   2   6      224.70      215.82     45.81 o 
 -14   3   6      120.54      171.67     25.92 o 
 -13   3   6        1.69       -4.99     17.38 o 
 -12   3   6      715.10      666.65     45.39 o 
 -11   3   6     1634.53     1615.72     58.74 o 
 -10   3   6      461.65      449.60     37.59 o 
  -9   3   6      464.55      421.68     24.28 o 
  -8   3   6     1691.23     2033.05    181.80 o 
  -7   3   6      368.25      376.42     21.39 o 
  -6   3   6      753.01      863.38    196.14 o 
  -5   3   6     1194.35     1109.71     39.29 o 
  -4   3   6       63.37       10.42      9.28 o 
  -3   3   6     9939.46     8953.91    278.06 o 
  -2   3   6      158.65      117.32      8.47 o 
  -1   3   6       77.50       32.79      8.92 o 
   0   3   6     3139.89     3204.67     83.57 o 
   1   3   6    15992.47    14504.81    405.79 o 
   2   3   6     1473.11     2904.59    107.79 o 
   3   3   6      398.13      487.45     18.78 o 
   4   3   6       38.50       62.91      7.34 o 
   5   3   6      160.15      147.48     12.42 o 
   6   3   6    17039.55    15733.82    381.68 o 
   7   3   6      266.07      519.66     49.23 o 
   8   3   6       15.84       14.88      9.79 o 
   9   3   6      190.43      177.03     13.13 o 
  10   3   6     3030.95     2995.49     74.45 o 
  11   3   6     2276.79     2166.23     57.20 o 
  12   3   6       16.61        4.05     16.11 o 
  13   3   6      433.62      432.15     27.18 o 
  14   3   6     1017.93     1058.12     64.51 o 
 -14   4   6        0.92       -2.75     19.24 o 
 -13   4   6     1178.99     1136.00     55.53 o 
 -12   4   6     1421.10     1386.68     53.19 o 
 -11   4   6      418.98      475.96     28.29 o 
 -10   4   6       66.47       84.31     23.33 o 
  -9   4   6       56.30       48.82     14.41 o 
  -8   4   6      364.67      428.42     24.23 o 
  -7   4   6     2057.08     2230.54    191.55 o 
  -6   4   6      250.91      343.90     17.73 o 
  -5   4   6      201.30      233.23     14.23 o 
  -4   4   6        1.20      731.80     58.34 o 
  -3   4   6      544.13     1158.23     42.25 o 
  -2   4   6      352.05     1413.80     43.06 o 
  -1   4   6      553.55      811.36     27.85 o 
   0   4   6     1612.67     1212.51     45.38 o 
   1   4   6        1.35      130.95     20.87 o 
   2   4   6    14627.27    14090.80    384.97 o 
   3   4   6      352.40      636.42     30.87 o 
   4   4   6     1758.75     1884.25     57.51 o 
   5   4   6      154.90      130.29     13.16 o 
   6   4   6     1669.98     1409.30     46.50 o 
   7   4   6     2190.45     2230.97     68.74 o 
   8   4   6        6.39       25.14     12.25 o 
   9   4   6     3779.96     3526.16    104.71 o 
  10   4   6     2464.80     2395.25     68.39 o 
  11   4   6      391.56      414.17     23.27 o 
  12   4   6      255.33      296.20     26.97 o 
  13   4   6       18.24       -0.11     17.05 o 
 -14   5   6      600.38      691.83     44.59 o 
 -13   5   6     2998.46     3293.32    124.17 o 
 -12   5   6     2192.98     2350.80     98.37 o 
 -11   5   6      198.68      172.39     22.98 o 
 -10   5   6      770.15      756.25     31.21 o 
  -9   5   6     2866.44     2674.66     76.29 o 
  -8   5   6      703.54      680.61     25.20 o 
  -7   5   6     5327.08     4937.23    118.06 o 
  -6   5   6     2923.55     2769.54    105.00 o 
  -5   5   6     9354.39     9630.09    252.04 o 
  -4   5   6    27359.41    25955.17    589.30 o 
  -3   5   6     1563.19     1580.39     44.26 o 
  -2   5   6     6662.31     7321.79    240.50 o 
  -1   5   6     8233.64     8214.16    171.72 o 
   0   5   6      233.68      357.98     12.65 o 
   1   5   6    10129.86     9170.40    258.07 o 
   2   5   6    19119.54    16946.71    416.67 o 
   3   5   6      654.10     1109.07     43.03 o 
   4   5   6     3380.87     3275.18     95.22 o 
   5   5   6     3721.81     2886.40     85.13 o 
   6   5   6      137.23      143.23     15.04 o 
   7   5   6       22.16        0.73     11.68 o 
   8   5   6        9.68        6.65     12.06 o 
   9   5   6        1.88       36.09     13.64 o 
  10   5   6     5245.32     5134.26    135.38 o 
  11   5   6     1008.72      915.64     39.54 o 
  12   5   6        1.52       -6.58     16.09 o 
  13   5   6     1724.10     1726.20     71.99 o 
 -13   6   6        0.14       -8.20     19.33 o 
 -12   6   6     1885.27     1945.34     80.57 o 
 -11   6   6     6103.62     6159.19    212.62 o 
 -10   6   6      134.97      114.31     16.28 o 
  -9   6   6      260.03      283.76     17.61 o 
  -8   6   6      321.59      365.20     18.71 o 
  -7   6   6      128.47      151.52     13.21 o 
  -6   6   6     2418.71     2226.38     81.13 o 
  -5   6   6     1291.91     1063.97     31.17 o 
  -4   6   6     1312.24     1298.90     70.19 o 
  -3   6   6     1701.93     1393.17     44.83 o 
  -2   6   6     1772.25     1290.71     40.87 o 
  -1   6   6     3388.89     3326.32     90.64 o 
   0   6   6    13934.54    11663.53    260.72 o 
   1   6   6    10180.63     8500.37    211.42 o 
   2   6   6      313.09      303.38     15.31 o 
   3   6   6    22282.13    22086.08    543.53 o 
   4   6   6      258.88      452.87     35.44 o 
   5   6   6      406.15      425.93     22.52 o 
   6   6   6      112.19       97.95     14.06 o 
   7   6   6        9.46       23.50     12.73 o 
   8   6   6     5105.24     5039.59    145.70 o 
   9   6   6       23.44       29.88     13.95 o 
  10   6   6        0.80        5.38     12.18 o 
  11   6   6     1816.67     1691.80     86.69 o 
  12   6   6     3281.41     3239.28    117.30 o 
  13   6   6       83.16       94.47     22.09 o 
 -13   7   6       30.15       22.72     20.86 o 
 -12   7   6      132.45      186.04     25.98 o 
 -11   7   6      280.68      308.92     24.84 o 
 -10   7   6      616.95      634.50     29.91 o 
  -9   7   6     1058.47     1186.25     44.02 o 
  -8   7   6      212.90      243.00     16.36 o 
  -7   7   6     2053.78     1971.36     52.59 o 
  -6   7   6      660.22      603.64     27.34 o 
  -5   7   6     3719.65     3701.30     89.68 o 
  -4   7   6        8.92       53.36     23.65 o 
  -3   7   6      227.38      275.93     26.71 o 
  -2   7   6      663.67      630.75     22.26 o 
  -1   7   6     3084.89     2670.01     64.10 o 
   0   7   6     6088.95     6551.75    195.58 o 
   1   7   6     3014.84     3427.32    164.07 o 
   2   7   6    11891.66    10212.77    230.05 o 
   3   7   6       44.99       44.18     11.00 o 
   4   7   6     3473.54     3095.13     80.54 o 
   5   7   6     3786.00     3947.96    115.08 o 
   6   7   6     2883.88     2831.20     85.63 o 
   7   7   6     3303.84     2916.45     88.36 o 
   8   7   6        1.05        2.18     13.20 o 
   9   7   6     1121.62     1007.95     40.06 o 
  10   7   6       10.84       21.48     12.98 o 
  11   7   6      579.34      561.46     35.92 o 
  12   7   6     2818.32     3011.38    111.36 o 
  13   7   6        5.71        2.58     18.17 o 
 -13   8   6      133.60      163.20     26.69 o 
 -12   8   6     2534.94     2760.62    120.95 o 
 -11   8   6      230.49      263.02     21.69 o 
 -10   8   6      143.19      139.74     17.85 o 
  -9   8   6      573.58      640.11     40.16 o 
  -8   8   6      338.38      357.84     21.90 o 
  -7   8   6      115.60      208.25     16.31 o 
  -6   8   6      559.85      587.78     25.83 o 
  -5   8   6        5.99       -7.96      9.01 o 
  -4   8   6      110.46      179.89     18.70 o 
  -3   8   6     4062.36     4815.44    184.14 o 
  -2   8   6      142.14      136.03     10.50 o 
  -1   8   6        4.73        8.35      9.50 o 
   0   8   6      279.99      400.96     45.45 o 
   1   8   6     1190.54      988.68     30.74 o 
   2   8   6        4.32        0.34      6.77 o 
   3   8   6       30.89       76.04     13.12 o 
   4   8   6     7810.60     6750.88    168.23 o 
   5   8   6      186.09      202.70     35.86 o 
   6   8   6      261.32      244.70     19.19 o 
   7   8   6      231.81      185.20     18.17 o 
   8   8   6      567.65      538.16     28.55 o 
   9   8   6     2059.13     2112.48     62.83 o 
  10   8   6     1259.25     1298.98     56.84 o 
  11   8   6      582.59      703.63     47.32 o 
  12   8   6      860.86      904.06     47.74 o 
 -12   9   6      145.47      152.16     22.89 o 
 -11   9   6       96.55      138.63     21.71 o 
 -10   9   6       12.20       -0.25     13.89 o 
  -9   9   6      663.52      693.49     31.17 o 
  -8   9   6      602.53      654.64     48.86 o 
  -7   9   6      201.69      238.04     17.88 o 
  -6   9   6     1100.30     1070.03     33.16 o 
  -5   9   6     1059.93     1314.08     73.84 o 
  -4   9   6     1140.31     1171.39     57.25 o 
  -3   9   6     6597.91     6203.70    144.21 o 
  -2   9   6      784.89      615.30     21.33 o 
  -1   9   6      192.00      156.08     14.97 o 
   0   9   6      834.84      887.52     49.63 o 
   1   9   6     3339.21     3086.04     90.59 o 
   2   9   6     1398.39     1384.71     52.44 o 
   3   9   6       20.11       24.89     13.08 o 
   4   9   6       27.61       49.56     14.95 o 
   5   9   6      166.13      206.47     18.49 o 
   6   9   6     4942.80     4229.32    124.18 o 
   7   9   6     1052.96     1078.79     41.78 o 
   8   9   6      438.47      528.09     28.72 o 
   9   9   6        3.71       -8.38     12.32 o 
  10   9   6     1471.12     1317.09     58.00 o 
  11   9   6     1078.83     1012.18     50.04 o 
  12   9   6       49.27       50.44     20.28 o 
 -12  10   6     2918.69     3330.74    191.79 o 
 -11  10   6      180.82      217.91     21.95 o 
 -10  10   6       13.02      -14.43     14.23 o 
  -9  10   6      323.99      320.62     22.72 o 
  -8  10   6     4533.39     4558.63    123.66 o 
  -7  10   6       31.57       39.74     12.84 o 
  -6  10   6      199.94      186.78     16.67 o 
  -5  10   6       64.61      115.03     24.93 o 
  -4  10   6       27.69       66.76     13.24 o 
  -3  10   6     4399.71     3973.07     95.20 o 
  -2  10   6        8.70       -2.28      8.81 o 
  -1  10   6     1184.70     1050.32     30.06 o 
   0  10   6     4429.02     4384.26    176.73 o 
   1  10   6     3550.30     3507.97    174.69 o 
   2  10   6     2732.54     2970.82    388.22 o 
   3  10   6        0.73       27.01     16.06 o 
   4  10   6     6938.80     6171.87    176.32 o 
   5  10   6      930.46     1133.27     44.14 o 
   6  10   6     3036.39     2882.00     89.13 o 
   7  10   6      821.50      777.89     34.60 o 
   8  10   6        7.34        9.66     14.56 o 
   9  10   6     4152.33     3888.58    137.42 o 
  10  10   6      615.47      588.64     37.77 o 
  11  10   6      464.53      395.86     33.12 o 
 -11  11   6     1135.19     1261.37     48.13 o 
 -10  11   6      470.56      592.02     38.42 o 
  -9  11   6     1346.59     1506.84     55.02 o 
  -8  11   6     1009.86     1015.73     41.02 o 
  -7  11   6     1326.09     1294.58     50.44 o 
  -6  11   6      183.92      194.33     17.09 o 
  -5  11   6        7.11        0.22     10.81 o 
  -4  11   6     1551.28     1425.06     40.48 o 
  -3  11   6     1537.22     1371.45     38.69 o 
  -2  11   6      926.83      813.50     26.41 o 
  -1  11   6       68.69       77.74      9.84 o 
   0  11   6     1059.75      911.58     34.71 o 
   1  11   6     1273.32     1265.48     66.58 o 
   2  11   6      333.83      364.31     42.50 o 
   3  11   6      215.35      200.66     22.82 o 
   4  11   6      175.16      134.87     20.46 o 
   5  11   6     3302.37     3104.33    110.07 o 
   6  11   6      457.87      450.83     28.09 o 
   7  11   6       63.53       71.05     16.96 o 
   8  11   6      160.05      158.94     17.53 o 
   9  11   6      631.63      705.84     40.55 o 
  10  11   6      556.56      585.35     38.70 o 
  11  11   6       17.16       -0.65     17.72 o 
 -10  12   6       15.67       17.36     15.95 o 
  -9  12   6     1014.02     1148.68     46.88 o 
  -8  12   6      820.94      968.69     38.02 o 
  -7  12   6        3.84        2.84      9.38 o 
  -6  12   6        6.49        9.58     12.02 o 
  -5  12   6      475.61      458.24     23.65 o 
  -4  12   6     1020.04     1050.68     67.74 o 
  -3  12   6      425.19      470.31     29.60 o 
  -2  12   6      370.44      385.46     18.06 o 
  -1  12   6      377.58      408.71     22.11 o 
   0  12   6     1073.61     1030.83     81.12 o 
   1  12   6     1675.73     1611.80     80.59 o 
   2  12   6      357.70      369.64     34.58 o 
   3  12   6      817.97      795.27     50.54 o 
   4  12   6       13.83       23.73     17.25 o 
   5  12   6     1970.74     1855.93     72.95 o 
   6  12   6      634.77      644.33     37.81 o 
   7  12   6       31.58       21.94     17.78 o 
   8  12   6        5.61       35.36     17.46 o 
   9  12   6        9.54       13.88     18.49 o 
  10  12   6       27.85       49.01     19.81 o 
 -10  13   6      467.79      599.42     32.36 o 
  -9  13   6      116.38       73.20     17.31 o 
  -8  13   6      121.91      195.26     29.23 o 
  -7  13   6      627.36      789.81     71.65 o 
  -6  13   6        2.40      -14.69     10.88 o 
  -5  13   6       72.01       58.03     12.13 o 
  -4  13   6     6812.62     6303.44    149.14 o 
  -3  13   6      269.48      312.43     23.45 o 
  -2  13   6       89.25       66.90     27.97 o 
  -1  13   6        0.00      -22.01     29.88 o 
   0  13   6     2969.91     2782.40    178.33 o 
   1  13   6      147.25      123.67     28.67 o 
   2  13   6        0.36       16.42     20.61 o 
   3  13   6      544.64      568.68     44.18 o 
   4  13   6       82.82       59.29     19.60 o 
   5  13   6     2192.41     2003.31     78.49 o 
   6  13   6      110.41       87.29     20.92 o 
   7  13   6      153.72      180.30     20.97 o 
   8  13   6      486.95      490.28     34.84 o 
   9  13   6      449.40      450.89     34.82 o 
  -9  14   6       10.13       39.06     16.30 o 
  -8  14   6     1467.56     1410.40     48.94 o 
  -7  14   6      797.38      786.05     30.31 o 
  -6  14   6      309.15      341.91     22.88 o 
  -5  14   6     1329.69     1378.15     41.64 o 
  -4  14   6        1.36      -11.61     10.22 o 
  -3  14   6     6309.13     6054.19    253.76 o 
  -2  14   6      743.07      698.85     83.71 o 
  -1  14   6      611.94      707.24     54.92 o 
   0  14   6      233.73      201.47     30.57 o 
   1  14   6      733.96      679.57     49.63 o 
   2  14   6      421.60      377.51     37.57 o 
   3  14   6     1710.71     1488.30     78.82 o 
   4  14   6     1323.06     1344.10     73.94 o 
   5  14   6      811.60      672.79     40.10 o 
   6  14   6      851.72      946.91     48.21 o 
   7  14   6       53.30       43.20     21.16 o 
   8  14   6      264.92      328.42     30.74 o 
  -8  15   6      143.18      141.64     23.91 o 
  -7  15   6       15.90       19.00     12.87 o 
  -6  15   6       13.62       13.48     12.37 o 
  -5  15   6        4.53        3.20     14.05 o 
  -4  15   6        2.80      -13.94     23.02 o 
  -3  15   6       34.19       74.62     45.76 o 
  -2  15   6      333.49      369.04     38.60 o 
  -1  15   6       14.35       13.86     33.89 o 
   0  15   6      901.68      947.10     64.95 o 
   1  15   6      144.40      164.23     30.66 o 
   2  15   6        8.47       24.66     23.56 o 
   3  15   6       23.06       28.95     24.57 o 
   4  15   6       63.58       72.52     27.66 o 
   5  15   6       65.57       79.88     22.75 o 
   6  15   6      663.66      626.39     35.51 o 
   7  15   6      175.97      174.95     25.41 o 
  -6  16   6      234.67      311.58     39.34 o 
  -5  16   6      349.46      391.20     45.09 o 
  -4  16   6        2.35      -18.29     23.47 o 
  -3  16   6     1504.54     1528.03     84.16 o 
  -2  16   6      164.40      166.15     31.81 o 
  -1  16   6      203.09      227.60     54.33 o 
   0  16   6      576.75      602.13     49.40 o 
   1  16   6       54.01       60.73     26.10 o 
   2  16   6      455.88      483.93     70.17 o 
   3  16   6      853.07      951.46     62.11 o 
   4  16   6     4364.67     4576.13    266.18 o 
   5  16   6        5.28       -9.27     18.06 o 
   6  16   6      180.33      166.95     25.61 o 
  -4  17   6      194.60      238.96     36.57 o 
  -3  17   6       40.94       91.08     29.54 o 
  -2  17   6      167.88      220.28     35.30 o 
  -1  17   6      143.25      118.10     30.94 o 
   0  17   6      304.36      377.56     42.04 o 
   1  17   6     1056.71     1194.09     71.98 o 
   2  17   6       90.25       77.60     29.26 o 
   3  17   6      615.58      613.96     51.59 o 
   4  17   6      242.00      233.92     36.53 o 
 -14   1   7       61.69       39.28     17.10 o 
 -13   1   7      860.49      815.36     39.05 o 
 -12   1   7      137.84      170.24     19.01 o 
 -11   1   7       88.77       74.21     16.16 o 
 -10   1   7     1431.54     1215.45     47.22 o 
  -9   1   7      186.45      163.93     17.57 o 
  -8   1   7       23.06       45.52     15.66 o 
  -7   1   7      375.94      851.33     61.85 o 
  -6   1   7     6381.17     5408.90    143.43 o 
  -5   1   7     5799.86     8320.29    217.06 o 
  -4   1   7     4836.97     5878.71    152.38 o 
  -3   1   7     4042.36     3115.95     75.20 o 
  -2   1   7       19.80      810.45     59.10 o 
  -1   1   7    13629.47    15092.78    447.26 o 
   0   1   7     4339.89     4762.76    168.00 o 
   1   1   7      475.21      465.11     15.45 o 
   2   1   7     2369.01     3275.72     76.65 o 
   3   1   7     5328.64     4792.87     94.26 o 
   4   1   7    15310.52    17965.39    345.52 o 
   5   1   7      182.39      226.61     10.16 o 
   6   1   7     4202.25     3713.85     75.25 o 
   7   1   7       65.83       89.10      8.82 o 
   8   1   7     1246.15     1203.99     29.47 o 
   9   1   7       98.36       95.17     11.69 o 
  10   1   7      587.22      535.67     19.22 o 
  11   1   7     1072.79     1043.32     32.58 o 
  12   1   7      102.26      101.68     17.06 o 
  13   1   7     1079.17     1129.95     61.92 o 
 -14   2   7      580.67      615.86     41.43 o 
 -13   2   7      265.95      205.53     22.14 o 
 -12   2   7     1563.84     1451.91     55.20 o 
 -11   2   7     1015.67     1007.58     42.22 o 
 -10   2   7      986.84      982.31     40.78 o 
  -9   2   7      219.76      269.46     20.35 o 
  -8   2   7      564.81      608.18     44.20 o 
  -7   2   7     2190.53     2434.77    124.64 o 
  -6   2   7     1453.01     1513.07     51.50 o 
  -5   2   7     9133.11     9486.89    247.59 o 
  -4   2   7     3751.54     3224.31     78.78 o 
  -3   2   7      117.71      113.19      8.73 o 
  -2   2   7     3095.12     2299.21     69.72 o 
  -1   2   7     1895.26     1813.34     50.19 o 
   0   2   7     8708.52    10375.28    347.96 o 
   1   2   7     1281.88     1837.46     50.15 o 
   2   2   7    12999.80    12122.91    273.74 o 
   3   2   7     8463.39     9996.09    248.49 o 
   4   2   7       39.22       38.08      5.99 o 
   5   2   7      302.58      273.53     12.86 o 
   6   2   7        8.69       38.82     12.30 o 
   7   2   7    10138.24     9710.85    220.19 o 
   8   2   7      784.49      719.69     26.57 o 
   9   2   7        1.67       -7.09      9.98 o 
  10   2   7      815.78      769.79     26.67 o 
  11   2   7        6.85       -1.02     12.35 o 
  12   2   7     1585.53     1551.62     49.21 o 
  13   2   7      156.55      157.32     22.58 o 
 -14   3   7      254.76      288.22     30.47 o 
 -13   3   7      115.65      143.46     20.57 o 
 -12   3   7      178.24      179.60     26.47 o 
 -11   3   7       81.50       71.77     18.72 o 
 -10   3   7      190.76      182.66     22.11 o 
  -9   3   7      736.41      668.78     72.46 o 
  -8   3   7     1063.68      984.56     41.51 o 
  -7   3   7        1.54       40.58     13.84 o 
  -6   3   7      418.14      593.36     39.86 o 
  -5   3   7      662.92     1091.69     76.68 o 
  -4   3   7      436.66      593.72     32.73 o 
  -3   3   7     1112.12     1576.98     77.54 o 
  -2   3   7      948.97     1356.52     40.64 o 
  -1   3   7     4044.72     3255.90     86.13 o 
   0   3   7      294.45     2688.91    114.60 o 
   1   3   7      707.63     1183.03     44.65 o 
   2   3   7       14.08       24.67      8.08 o 
   3   3   7       42.62       88.26      9.58 o 
   4   3   7     1049.50      927.52     29.41 o 
   5   3   7      236.15      307.09     14.94 o 
   6   3   7     1014.85      857.45     27.95 o 
   7   3   7      105.65      104.75     11.64 o 
   8   3   7        1.46        3.65      9.67 o 
   9   3   7      336.16      298.61     23.90 o 
  10   3   7      365.90      416.04     24.39 o 
  11   3   7        0.25       -6.63     11.76 o 
  12   3   7     1176.32     1118.44     36.49 o 
  13   3   7      298.76      308.07     24.01 o 
 -13   4   7       94.61      104.77     22.66 o 
 -12   4   7      645.99      720.02     35.80 o 
 -11   4   7      152.64      135.56     18.58 o 
 -10   4   7     1332.26     1258.86     56.74 o 
  -9   4   7     1833.52     1718.25     60.07 o 
  -8   4   7     1279.07     1192.42     64.14 o 
  -7   4   7      261.28      321.51     20.63 o 
  -6   4   7     3714.37     3464.96    106.63 o 
  -5   4   7     3753.64     3733.04    113.95 o 
  -4   4   7     3203.14     2825.95     76.59 o 
  -3   4   7      842.79      636.64     25.27 o 
  -2   4   7     5338.21     4985.84    115.99 o 
  -1   4   7      217.77      217.02     11.98 o 
   0   4   7     4558.80     4442.69    115.29 o 
   1   4   7        9.22       94.83     10.39 o 
   2   4   7      870.76      828.50     27.02 o 
   3   4   7     9162.60     9103.65    251.36 o 
   4   4   7      800.25      731.76     28.10 o 
   5   4   7     3695.49     3142.09     80.62 o 
   6   4   7        4.48       -6.85      8.09 o 
   7   4   7      780.90      868.54     46.92 o 
   8   4   7     3204.22     2940.23     88.82 o 
   9   4   7      923.52      796.42     33.44 o 
  10   4   7     1313.25     1232.44     45.29 o 
  11   4   7      810.12      893.64     34.15 o 
  12   4   7      966.24      852.49     43.82 o 
  13   4   7      149.18      144.74     29.56 o 
 -13   5   7      152.54      111.05     47.10 o 
 -12   5   7      659.63      669.23     41.72 o 
 -11   5   7       25.25       22.17     15.43 o 
 -10   5   7      228.44      239.97     21.02 o 
  -9   5   7      565.50      532.66     25.38 o 
  -8   5   7      960.86      925.82     33.48 o 
  -7   5   7     1179.60     1654.46    100.45 o 
  -6   5   7     1646.18     1538.59     46.70 o 
  -5   5   7      933.22      852.17     26.44 o 
  -4   5   7     1329.25     2967.17     86.34 o 
  -3   5   7     1080.57      961.14     29.97 o 
  -2   5   7      491.52     1508.11     46.22 o 
  -1   5   7      934.13      812.56     24.24 o 
   0   5   7     6154.40     5730.84    163.78 o 
   1   5   7     4348.50     8924.77    573.76 o 
   2   5   7     2260.36     4572.85    216.95 o 
   3   5   7     6325.67     5491.91    154.58 o 
   4   5   7      271.69      305.30     18.58 o 
   5   5   7     1595.22     2119.31     79.98 o 
   6   5   7     2720.24     2390.98     73.09 o 
   7   5   7       26.90       22.13     12.33 o 
   8   5   7       38.60       21.37     13.13 o 
   9   5   7     1229.21     1186.18     43.78 o 
  10   5   7      326.71      405.80     25.88 o 
  11   5   7      545.88      595.73     27.46 o 
  12   5   7      319.12      311.04     27.65 o 
  13   5   7       22.85        0.72     17.72 o 
 -13   6   7      852.62     1009.09     53.10 o 
 -12   6   7     1720.14     1566.74     68.89 o 
 -11   6   7     3168.60     3121.97    116.56 o 
 -10   6   7        0.48        3.44     14.08 o 
  -9   6   7      160.62      139.31     16.21 o 
  -8   6   7     1730.26     2352.64    125.17 o 
  -7   6   7      403.19      402.17     18.84 o 
  -6   6   7       62.01      134.71     22.53 o 
  -5   6   7     1946.67     3917.86    113.49 o 
  -4   6   7     5749.65     4937.10    115.20 o 
  -3   6   7     8504.58    10929.31    383.51 o 
  -2   6   7      136.26      214.63     13.41 o 
  -1   6   7        8.29     1451.90    101.14 o 
   0   6   7      259.41     1245.72     46.11 o 
   1   6   7    11056.03    10266.44    289.39 o 
   2   6   7     6331.52     7707.24    289.93 o 
   4   6   7     2758.85     2787.70     73.99 o 
   5   6   7      338.64      315.75     20.49 o 
   6   6   7     2646.45     2579.14     78.63 o 
   7   6   7       32.73       34.19     13.38 o 
   8   6   7     1264.76     1076.67     40.77 o 
   9   6   7     2855.31     2552.68     80.20 o 
  10   6   7     2239.45     2211.31     65.30 o 
  11   6   7      253.68      249.69     23.52 o 
  12   6   7      546.42      540.34     53.66 o 
  13   6   7      782.74      894.76     47.62 o 
 -13   7   7     1025.01     1138.18     57.58 o 
 -12   7   7     1857.89     2022.55     92.05 o 
 -11   7   7       17.38       28.05     18.39 o 
 -10   7   7     3313.81     3306.00    105.58 o 
  -9   7   7      365.76      386.84     20.36 o 
  -8   7   7      257.08      313.36     18.20 o 
  -7   7   7      968.78     1292.19     82.44 o 
  -6   7   7     4262.36     3875.78     95.89 o 
  -5   7   7      424.53      753.68     48.37 o 
  -4   7   7     1005.55     1650.29     60.29 o 
  -3   7   7     4566.25     3668.78     95.97 o 
  -2   7   7      574.99      593.89     36.50 o 
  -1   7   7     3211.28     2893.83     72.75 o 
   0   7   7     1009.37      851.39     25.09 o 
   1   7   7     2734.96     3231.80    189.46 o 
   2   7   7    23786.96    23341.52    651.47 o 
   3   7   7     3726.51     3261.03     86.02 o 
   4   7   7     3115.47     3925.00    133.46 o 
   5   7   7     3813.80     3302.33     97.96 o 
   6   7   7      634.99      591.66     34.24 o 
   7   7   7      102.84      116.38     16.05 o 
   8   7   7     1202.67     1174.75     43.86 o 
   9   7   7      251.01      283.63     22.18 o 
  10   7   7     2838.73     2777.39     79.26 o 
  11   7   7     2240.66     2340.85     89.45 o 
  12   7   7       14.01        1.29     17.70 o 
 -12   8   7      105.31      127.09     24.79 o 
 -11   8   7     1528.79     1507.67     93.87 o 
 -10   8   7      670.00      780.98     33.47 o 
  -9   8   7      732.29      699.67     30.87 o 
  -8   8   7        2.12       39.84     13.87 o 
  -7   8   7      588.56      619.20     27.25 o 
  -6   8   7      172.89      238.01     28.96 o 
  -5   8   7     2453.68     2755.07    112.20 o 
  -3   8   7      890.93      826.06     31.33 o 
  -2   8   7     2388.52     2150.90     53.70 o 
  -1   8   7      207.26      208.90     35.69 o 
   0   8   7     8562.56     8308.79    232.59 o 
   1   8   7      548.34     1110.34     43.88 o 
   2   8   7     6491.90     6446.13    185.16 o 
   3   8   7     7416.63     6633.93    187.49 o 
   4   8   7      291.13      338.65     21.53 o 
   5   8   7     1104.88      968.14     37.58 o 
   6   8   7       19.34       34.41     13.42 o 
   7   8   7     3675.23     3330.30    100.41 o 
   8   8   7     2274.02     2056.78     67.39 o 
   9   8   7       12.41        3.92     14.34 o 
  10   8   7       91.96      123.43     16.49 o 
  11   8   7      106.81      119.87     21.82 o 
  12   8   7     1254.12     1240.31     57.89 o 
 -12   9   7       29.08       24.72     20.91 o 
 -11   9   7     1721.11     1698.27     56.99 o 
 -10   9   7      281.91      241.94     20.94 o 
  -9   9   7      309.19      315.22     21.84 o 
  -8   9   7      146.73      163.81     17.20 o 
  -7   9   7      115.68      130.50     15.20 o 
  -6   9   7     2506.71     2257.15     59.29 o 
  -5   9   7      729.98      774.31     26.68 o 
  -4   9   7       23.92       25.88     15.76 o 
  -3   9   7        9.83       12.17      8.48 o 
  -2   9   7     1867.24     1482.74     40.32 o 
  -1   9   7     8591.41     7430.00    170.45 o 
   0   9   7      649.03      687.31     40.18 o 
   1   9   7       93.48       77.71     14.08 o 
   2   9   7      965.18      753.10     37.98 o 
   3   9   7      225.04      262.33     20.07 o 
   4   9   7     2158.20     1865.46     61.01 o 
   5   9   7     3998.90     3380.88    101.74 o 
   6   9   7     1814.41     1876.20     62.05 o 
   7   9   7     1058.66      937.44     38.60 o 
   8   9   7      387.24      424.14     26.47 o 
   9   9   7       75.16       92.68     24.06 o 
  10   9   7       99.10      103.78     20.26 o 
  11   9   7      119.25      103.37     21.51 o 
  12   9   7       38.02       21.04     18.92 o 
 -11  10   7      143.21      194.63     23.49 o 
 -10  10   7      161.22      169.33     19.46 o 
  -9  10   7        1.87       20.52     14.34 o 
  -8  10   7       16.84       23.37     12.74 o 
  -7  10   7       82.81       94.47     17.45 o 
  -6  10   7     2585.37     2507.05     71.75 o 
  -5  10   7      709.25      714.07     25.98 o 
  -4  10   7      668.07      615.22     28.43 o 
  -3  10   7      101.55      101.87     16.79 o 
  -2  10   7      130.18      138.68     11.52 o 
  -1  10   7      119.23      101.60     10.13 o 
   0  10   7      356.32      375.30     25.05 o 
   1  10   7     1879.39     1651.69     80.14 o 
   2  10   7      666.30      732.15     49.82 o 
   3  10   7      267.91      576.35     57.27 o 
   4  10   7      722.75      826.82     70.77 o 
   5  10   7     2743.58     2374.97     75.60 o 
   6  10   7      157.00      135.90     25.71 o 
   7  10   7      101.48       65.91     16.15 o 
   8  10   7      383.00      347.80     24.96 o 
   9  10   7      146.37      190.44     18.85 o 
  10  10   7        0.29        5.57     16.91 o 
  11  10   7      516.80      550.90     43.21 o 
 -11  11   7       23.08       60.82     17.40 o 
 -10  11   7        1.51       15.78     15.44 o 
  -9  11   7     2857.77     2800.43     82.38 o 
  -8  11   7     1365.19     1502.03     57.27 o 
  -7  11   7     1562.60     1749.70    143.74 o 
  -6  11   7       52.07       38.75     13.33 o 
  -5  11   7       12.14       20.92     11.78 o 
  -4  11   7     1942.84     2039.26     98.92 o 
  -3  11   7      171.19      208.71     17.52 o 
  -2  11   7       62.21       91.23     10.75 o 
  -1  11   7     2028.28     1746.25     58.64 o 
   0  11   7     2595.37     2416.42    155.39 o 
   1  11   7     3075.09     3017.11    184.81 o 
   2  11   7     2801.97     2576.20    116.43 o 
   3  11   7      702.52      760.42     49.23 o 
   4  11   7      296.35      281.18     25.73 o 
   5  11   7     2010.01     1891.52     63.53 o 
   6  11   7      898.92      792.89     36.13 o 
   7  11   7     1195.76     1085.67     43.74 o 
   8  11   7       40.81       36.37     16.12 o 
   9  11   7      170.19      149.18     23.12 o 
  10  11   7     1441.92     1487.31     65.55 o 
 -10  12   7      316.72      367.77     25.61 o 
  -9  12   7       96.80      172.85     23.60 o 
  -8  12   7     4974.09     5065.01    156.33 o 
  -7  12   7      206.81      258.24     20.24 o 
  -6  12   7      715.83      807.03     66.54 o 
  -5  12   7     1932.54     1891.97     56.42 o 
  -4  12   7      830.05      863.79     29.25 o 
  -3  12   7    10077.32     9101.79    210.06 o 
  -2  12   7     5327.56     4844.57    145.92 o 
  -1  12   7      262.58      378.83     48.35 o 
   0  12   7     1192.74     1171.57    168.18 o 
   1  12   7     1530.38     1368.89     72.06 o 
   2  12   7      326.57      308.40     33.25 o 
   3  12   7      743.99      626.86     45.52 o 
   4  12   7     4384.70     4062.53    140.63 o 
   5  12   7      114.36      199.15     23.81 o 
   6  12   7     4567.00     3957.80    138.39 o 
   7  12   7      282.36      272.84     26.81 o 
   8  12   7        2.11       -8.76     14.86 o 
   9  12   7     2698.94     2685.48    155.72 o 
  10  12   7     1038.29     1169.32     56.79 o 
  -9  13   7      580.19      635.10     31.60 o 
  -8  13   7      446.39      529.64     34.48 o 
  -7  13   7     2483.57     2474.40     73.52 o 
  -6  13   7      579.12      599.17     25.56 o 
  -5  13   7       39.30       43.54     12.15 o 
  -4  13   7     2232.52     2220.31     74.74 o 
  -3  13   7     1602.59     1619.03     57.43 o 
  -2  13   7      444.92      438.80     39.86 o 
  -1  13   7     1105.28     1030.70     60.89 o 
   0  13   7     4173.53     3889.19    169.21 o 
   1  13   7      273.44      203.54     32.56 o 
   2  13   7     4069.83     3893.60    170.00 o 
   3  13   7        4.53      -17.70     20.93 o 
   4  13   7      472.76      433.15     39.73 o 
   5  13   7     5029.58     4881.92    167.56 o 
   6  13   7        2.23      -25.15     16.77 o 
   7  13   7      223.65      193.76     25.43 o 
   8  13   7      656.29      685.61     41.28 o 
   9  13   7       65.06       95.94     22.67 o 
  -8  14   7        0.26      -10.31     12.49 o 
  -7  14   7      103.01      125.25     15.76 o 
  -6  14   7      100.98       64.17     21.31 o 
  -5  14   7       40.98       32.68     16.14 o 
  -4  14   7       80.52       59.46     15.52 o 
  -3  14   7      388.96      356.75     50.07 o 
  -2  14   7      111.22      183.99     31.21 o 
  -1  14   7      374.86      415.40     40.32 o 
   0  14   7       29.86       11.61     22.32 o 
   1  14   7      341.36      340.17     37.32 o 
   2  14   7     2232.61     2215.72    106.84 o 
   3  14   7      210.80      170.68     30.74 o 
   4  14   7      488.71      548.36     91.90 o 
   5  14   7       10.13       15.47     22.28 o 
   6  14   7        3.85       15.17     19.84 o 
   7  14   7      679.00      718.95     37.57 o 
   8  14   7       60.43       79.26     22.20 o 
  -7  15   7      405.54      524.11     33.68 o 
  -6  15   7     1146.83     1138.47     48.04 o 
  -5  15   7       88.89       89.53     27.72 o 
  -4  15   7       19.71       16.84     24.89 o 
  -3  15   7      124.30       88.62     27.61 o 
  -2  15   7      573.63      673.51     59.72 o 
  -1  15   7     2483.18     2419.33    115.67 o 
   0  15   7       27.46       -2.14     22.35 o 
   1  15   7       60.99       58.34     25.98 o 
   2  15   7        0.45      -19.76     22.38 o 
   3  15   7      120.49      120.56     28.82 o 
   4  15   7     3505.85     3530.61    158.90 o 
   5  15   7     1326.50     1392.43     78.39 o 
   6  15   7      158.95      106.36     24.17 o 
   7  15   7       55.12       51.73     21.30 o 
  -6  16   7       15.04       36.34     28.09 o 
  -5  16   7     1032.87     1306.07     77.50 o 
  -4  16   7       27.88       17.50     26.58 o 
  -3  16   7       98.11      126.69     30.56 o 
  -2  16   7      173.60      216.33     42.38 o 
  -1  16   7      305.07      410.72     42.22 o 
   0  16   7        5.17       43.61     25.74 o 
   1  16   7      199.38      217.60     34.31 o 
   2  16   7      612.42      697.60     53.49 o 
   3  16   7     1498.65     1423.50    141.18 o 
   4  16   7       11.21        0.32     24.61 o 
   5  16   7      215.29      216.39     43.84 o 
  -3  17   7      208.37      244.80     37.17 o 
  -2  17   7      272.56      377.16     42.67 o 
  -1  17   7      131.80      140.01     32.43 o 
   0  17   7      906.48     1247.43     74.66 o 
   1  17   7      156.18      136.12     33.15 o 
   2  17   7     1951.03     2025.08    104.13 o 
   3  17   7      823.99      950.81     68.83 o 
 -14   0   8     1313.17     1223.01     73.52 o 
 -13   0   8      206.74      245.32     32.96 o 
 -12   0   8       23.04        4.15     18.61 o 
 -11   0   8        1.90       10.12     18.35 o 
 -10   0   8     3684.87     3271.04    149.13 o 
  -9   0   8       65.05       59.24     20.15 o 
  -8   0   8      101.40      162.83     23.92 o 
  -7   0   8      239.76      210.30     35.36 o 
  -6   0   8      683.83      879.84    100.01 o 
  -5   0   8    32294.50    32450.76   1317.06 o 
  -4   0   8      272.11      769.10    118.86 o 
  -3   0   8      470.96      310.17     19.60 o 
  -2   0   8     1693.61     1373.16     51.45 o 
  -1   0   8    50303.34    43327.56   4162.56 o 
   0   0   8     1712.00     4770.16    196.34 o 
   1   0   8     7644.40     8664.42    278.17 o 
   2   0   8    13859.41    11529.87    369.21 o 
   3   0   8    10082.75    13558.01    369.58 o 
   4   0   8    18684.44    17176.58    468.28 o 
   6   0   8       16.65       32.61     10.92 o 
   7   0   8    10892.91    10196.19    281.83 o 
   8   0   8      603.42      575.01     26.98 o 
   9   0   8     5619.65     5161.11    148.17 o 
  10   0   8     3836.38     3511.93    104.79 o 
  11   0   8     1620.15     1648.30     83.37 o 
  12   0   8     2595.30     2414.81    157.89 o 
  13   0   8     1476.32     1532.89    111.25 o 
 -14   1   8      713.44      790.15     40.02 o 
 -13   1   8      110.44       76.30     17.88 o 
 -12   1   8       81.18       66.48     16.64 o 
 -11   1   8      556.26      569.53     30.85 o 
 -10   1   8       71.57       33.52     14.35 o 
  -9   1   8     1209.46     1162.51     48.46 o 
  -8   1   8      444.76      467.24     29.75 o 
  -6   1   8     3825.56     4452.07    119.76 o 
  -5   1   8     5632.18     4823.14    143.26 o 
  -3   1   8      110.99      425.00     32.60 o 
  -2   1   8    20100.46    18304.11    463.59 o 
  -1   1   8     3615.34     7306.50    243.25 o 
   0   1   8     9659.25     9207.49    255.54 o 
   1   1   8     5408.00     6314.10    144.59 o 
   2   1   8     1207.43     1067.66     28.53 o 
   3   1   8     3015.19     2280.48     46.76 o 
   4   1   8     1607.15     2680.86     64.37 o 
   5   1   8     1779.94     2020.70     45.13 o 
   6   1   8     9169.85     9185.24    179.52 o 
   7   1   8     1115.35     1172.43     28.42 o 
   8   1   8     6256.09     5777.01    115.81 o 
   9   1   8       82.81      113.36     11.85 o 
  10   1   8      915.27      848.10     31.78 o 
  11   1   8     1065.44     1138.93     38.80 o 
  12   1   8     2120.70     2111.40     83.30 o 
  13   1   8       92.96       68.03     25.72 o 
 -13   2   8       14.07      -12.60     17.70 o 
 -12   2   8     1921.42     1855.99     78.04 o 
 -11   2   8      784.38      677.16     39.33 o 
 -10   2   8        9.95       -8.53     15.50 o 
  -9   2   8     2394.11     2266.22     87.94 o 
  -8   2   8      325.04      320.45     24.99 o 
  -7   2   8     4160.80     3718.81    114.36 o 
  -6   2   8     5195.63     4498.52    135.62 o 
  -5   2   8     3615.18     3107.56     76.69 o 
  -4   2   8    11748.60    11464.37    294.38 o 
  -3   2   8     1984.18     1628.59     42.18 o 
  -2   2   8     1236.37     1259.50     41.61 o 
  -1   2   8      192.38      252.42     33.58 o 
   0   2   8      631.83      503.92     30.90 o 
   1   2   8      130.49      279.54     24.41 o 
   2   2   8     1032.04      912.22     28.92 o 
   3   2   8       50.20       49.06      8.01 o 
   4   2   8       15.75        6.11      5.08 o 
   5   2   8     1136.12     1398.04     33.98 o 
   6   2   8      700.64      634.36     19.98 o 
   7   2   8        1.12       13.31      8.36 o 
   8   2   8      726.44      735.89     27.92 o 
   9   2   8     2114.80     2109.78     60.36 o 
  10   2   8      108.00       90.43     14.56 o 
  11   2   8      153.24      184.30     15.90 o 
  12   2   8        2.53       -4.56     14.86 o 
  13   2   8      535.67      608.87     76.40 o 
 -13   3   8     4046.87     4347.35    161.36 o 
 -12   3   8       39.92       62.33     20.72 o 
 -11   3   8      696.61      635.20     38.38 o 
 -10   3   8       98.95      113.40     20.24 o 
  -9   3   8      150.15      120.62     19.91 o 
  -8   3   8      257.88      313.20     20.96 o 
  -7   3   8        4.21       -8.28     11.50 o 
  -6   3   8     2684.63     2387.60     78.61 o 
  -5   3   8     1372.95     1294.23     64.59 o 
  -4   3   8    12627.02    11210.85    264.32 o 
  -3   3   8     9931.58    12555.04    358.86 o 
  -2   3   8     1951.86     1837.28     51.41 o 
  -1   3   8     4566.95     3719.21     98.16 o 
   0   3   8     2069.85     2775.74     67.27 o 
   1   3   8    12627.36    11096.11    278.85 o 
   2   3   8      876.12     1147.07     39.13 o 
   3   3   8      216.55      664.76     26.61 o 
   4   3   8     2361.13     2235.19     60.73 o 
   5   3   8       35.85       42.88      8.28 o 
   6   3   8     2314.15     2122.79     59.37 o 
   7   3   8     2056.62     1831.25     58.57 o 
   8   3   8       34.24       33.18     12.73 o 
   9   3   8      395.83      399.75     23.66 o 
  10   3   8      584.50      536.60     25.36 o 
  11   3   8       41.39       15.96     11.75 o 
  12   3   8       86.85       95.69     14.32 o 
  13   3   8      353.68      323.34     29.21 o 
 -13   4   8      134.44      144.64     25.12 o 
 -12   4   8     2038.99     1956.56     70.98 o 
 -11   4   8       26.64        7.07     17.14 o 
 -10   4   8       92.60      134.52     21.14 o 
  -9   4   8      666.93      538.67     34.12 o 
  -8   4   8      129.52      120.80     16.30 o 
  -7   4   8     1557.83     1363.74     57.50 o 
  -6   4   8      290.53     1110.61     80.49 o 
  -5   4   8     2069.74     1673.98     58.98 o 
  -4   4   8    13931.43    12439.18    320.33 o 
  -3   4   8      995.42     1397.92     73.23 o 
  -2   4   8     2776.03     2987.67    111.05 o 
  -1   4   8     2117.70     1698.11     42.91 o 
   0   4   8     6211.13     5464.90    187.39 o 
   1   4   8     9081.92     9149.90    232.74 o 
   2   4   8     2634.25     1925.39     60.55 o 
   3   4   8     1026.44      906.56     29.49 o 
   4   4   8      270.15      305.19     17.68 o 
   5   4   8      135.47      130.44     14.39 o 
   6   4   8       56.17       72.98     13.19 o 
   7   4   8       87.53      143.67     21.55 o 
   8   4   8      245.10      267.28     19.96 o 
   9   4   8      176.56      188.39     18.30 o 
  10   4   8     4406.98     4116.63    122.25 o 
  11   4   8       96.91       86.82     16.45 o 
  12   4   8      193.85      177.77     16.76 o 
  13   4   8     1346.13     1265.12     49.91 o 
 -13   5   8       20.58        5.49     20.59 o 
 -12   5   8      216.63      153.49     24.73 o 
 -11   5   8      306.19      270.45     23.34 o 
 -10   5   8      386.69      398.26     25.46 o 
  -9   5   8     1067.92     1029.57     36.79 o 
  -8   5   8      672.72      631.43     27.06 o 
  -7   5   8     4113.07     3875.97    120.26 o 
  -6   5   8      985.77      923.41     32.21 o 
  -5   5   8      921.29      864.76     30.30 o 
  -4   5   8       46.99      925.00     46.91 o 
  -3   5   8     4609.16     4138.96    107.71 o 
  -2   5   8      351.26     1789.86     63.60 o 
  -1   5   8      741.69     1506.19     87.81 o 
   0   5   8     6699.10     5815.75    166.62 o 
   1   5   8     1947.82     3142.24    131.99 o 
   2   5   8     7305.30     7133.88    203.16 o 
   3   5   8     5157.87     4704.10    133.87 o 
   4   5   8        9.89       79.43     19.50 o 
   5   5   8     1641.47     1807.49     57.47 o 
   6   5   8        7.06       14.23     12.15 o 
   7   5   8      467.34      392.60     41.75 o 
   8   5   8      498.11      547.14     27.67 o 
   9   5   8      772.75      828.31     34.99 o 
  10   5   8      530.14      477.09     27.46 o 
  11   5   8     2636.15     2534.41     73.76 o 
  12   5   8      145.58      185.14     46.18 o 
  13   5   8       90.18       67.68     21.13 o 
 -13   6   8      387.19      469.13     36.68 o 
 -12   6   8       10.49       21.44     19.45 o 
 -11   6   8       42.38       50.17     19.13 o 
 -10   6   8     1723.41     1839.05     64.56 o 
  -9   6   8       46.02       96.48     14.87 o 
  -8   6   8      835.74      832.43     38.66 o 
  -7   6   8     1993.32     1686.38     67.82 o 
  -6   6   8      426.52      463.30     22.03 o 
  -5   6   8    14508.54    15138.26    345.99 o 
  -4   6   8      572.48      676.91     22.04 o 
  -3   6   8      550.84      698.54     27.48 o 
  -2   6   8      707.72      692.11     26.12 o 
  -1   6   8     7411.65     6239.62    157.03 o 
   0   6   8     2528.46     4228.26    431.89 o 
   1   6   8     2746.37     2448.46     75.15 o 
   2   6   8    17097.62    15520.38    435.45 o 
   3   6   8     1747.02     1809.64     51.03 o 
   4   6   8     9764.62     7950.61    199.98 o 
   5   6   8       23.35       32.25     12.47 o 
   6   6   8      179.51      142.97     16.51 o 
   7   6   8     1374.03     1304.28     46.34 o 
   8   6   8      172.69      176.70     18.06 o 
   9   6   8      761.96      695.51     32.50 o 
  10   6   8     2766.28     2626.08     83.19 o 
  11   6   8       59.20       87.83     16.00 o 
  12   6   8     1886.52     1820.92     73.97 o 
 -12   7   8      562.99      632.39     41.35 o 
 -11   7   8      482.38      551.03     37.13 o 
 -10   7   8      219.24      202.36     24.52 o 
  -9   7   8      209.69      198.78     18.06 o 
  -8   7   8      204.57      215.31     17.59 o 
  -7   7   8     1100.16     1180.97     35.80 o 
  -6   7   8      309.05      317.19     21.90 o 
  -5   7   8     1450.78     1370.07     38.66 o 
  -4   7   8      137.36      158.71     13.03 o 
  -3   7   8     2765.59     4167.37    194.18 o 
  -2   7   8     6775.55     6612.82    153.82 o 
  -1   7   8     2934.59     2565.78     61.94 o 
   0   7   8     1039.79      823.98     32.66 o 
   1   7   8     1325.80     1569.34    110.37 o 
   2   7   8     3712.94     4164.96    197.73 o 
   3   7   8     6474.01     5904.91    150.64 o 
   4   7   8        2.25        8.16     12.36 o 
   5   7   8      228.49      321.06     40.29 o 
   6   7   8      178.56      196.71     18.11 o 
   7   7   8      644.08      568.98     28.44 o 
   8   7   8     1837.82     1785.93     60.19 o 
   9   7   8       15.69       -0.12     14.50 o 
  10   7   8      175.98      166.85     19.46 o 
  11   7   8      135.30      158.74     22.80 o 
  12   7   8      101.12       60.42     20.88 o 
 -12   8   8     1588.39     1763.25     83.18 o 
 -11   8   8     1028.38     1127.12     57.83 o 
 -10   8   8       97.69      106.41     19.23 o 
  -9   8   8     3062.72     2799.91     80.61 o 
  -8   8   8     1242.79     1122.58     39.89 o 
  -7   8   8     1459.73     1368.56     40.33 o 
  -6   8   8     3998.17     3811.67     93.74 o 
  -5   8   8       63.98       85.32     11.54 o 
  -4   8   8       90.12      160.32     15.98 o 
  -3   8   8       11.53       57.81     23.27 o 
  -2   8   8     2681.57     2617.34     63.93 o 
  -1   8   8        5.46        4.80      8.15 o 
   0   8   8        2.28       67.66     27.69 o 
   1   8   8      710.09      991.12     70.86 o 
   2   8   8     1473.74     1281.53     44.46 o 
   3   8   8     2147.14     2037.13     69.53 o 
   4   8   8     1586.11     1274.74     45.37 o 
   5   8   8      674.85      743.46     32.28 o 
   6   8   8     1639.76     1451.29     50.74 o 
   7   8   8        0.34       -8.26     13.15 o 
   8   8   8      242.27      224.91     21.05 o 
   9   8   8      188.87      238.98     21.76 o 
  10   8   8      746.70      728.30     44.09 o 
  11   8   8      100.03      116.01     21.97 o 
  12   8   8       53.23       54.17     20.16 o 
 -11   9   8       24.38       62.36     21.38 o 
 -10   9   8      700.07      732.82     41.97 o 
  -9   9   8        3.81       10.52     13.72 o 
  -8   9   8     2494.65     2578.72     85.52 o 
  -7   9   8      420.59      401.90     20.66 o 
  -6   9   8      255.60      342.03     35.15 o 
  -5   9   8     1309.58     1198.55     35.78 o 
  -4   9   8       26.07       34.59     11.29 o 
  -3   9   8     1111.78     1000.52     30.08 o 
  -2   9   8      226.49      265.73     32.53 o 
  -1   9   8     1949.69     1981.62    162.90 o 
   0   9   8      906.19      897.36     98.17 o 
   1   9   8     1574.89     1498.75     51.10 o 
   2   9   8      373.00      618.27     81.27 o 
   3   9   8      269.04      322.67     26.00 o 
   4   9   8     3030.00     2573.18     80.35 o 
   5   9   8       13.33       14.00     13.37 o 
   6   9   8     2430.82     2081.12     68.10 o 
   7   9   8      376.47      381.97     25.22 o 
   8   9   8      351.05      393.87     26.24 o 
   9   9   8      272.62      297.39     24.14 o 
  10   9   8        0.08      -13.49     14.55 o 
  11   9   8        0.01      -11.45     16.87 o 
 -11  10   8     2128.29     2137.04     75.14 o 
 -10  10   8      142.53      165.82     19.49 o 
  -9  10   8      748.59      771.40     33.20 o 
  -8  10   8        4.23       30.75     13.57 o 
  -7  10   8     1772.23     1881.27     57.80 o 
  -6  10   8     1412.29     1691.49    145.58 o 
  -5  10   8       70.34       65.53     11.89 o 
  -4  10   8     2301.20     2125.88     60.17 o 
  -3  10   8      584.03      490.24     29.52 o 
  -2  10   8      438.00      393.22     25.42 o 
  -1  10   8     1126.35     1054.82     39.87 o 
   0  10   8      669.85      682.10     69.67 o 
   1  10   8     4838.68     4495.57    190.18 o 
   2  10   8      422.15      367.61     45.64 o 
   3  10   8     1227.76     1036.51     65.10 o 
   4  10   8      492.93      476.17     27.30 o 
   5  10   8     3882.85     3259.04     99.60 o 
   6  10   8      244.41      231.05     22.49 o 
   7  10   8      600.58      545.24     30.43 o 
   8  10   8       34.97       44.00     15.87 o 
   9  10   8       88.84      105.01     19.21 o 
  10  10   8      892.19      967.70     49.21 o 
  11  10   8     1299.92     1453.93     64.91 o 
 -10  11   8      502.58      470.33     28.14 o 
  -9  11   8       52.77       48.14     16.23 o 
  -8  11   8     2413.99     2533.97     74.90 o 
  -7  11   8      754.02      818.69     33.37 o 
  -6  11   8      738.55      803.10     31.85 o 
  -5  11   8      289.84      290.97     30.93 o 
  -4  11   8       35.28       36.76     10.92 o 
  -3  11   8     2561.27     2277.57     74.80 o 
  -2  11   8      848.67      802.41     34.24 o 
  -1  11   8      476.50      435.98     27.39 o 
   0  11   8      796.89      809.94     61.44 o 
   1  11   8      162.73      171.23     27.49 o 
   2  11   8     4306.15     3952.71    169.60 o 
   3  11   8     1232.53     1186.33     65.23 o 
   4  11   8      290.42      314.81     23.87 o 
   5  11   8     3060.57     2748.80     86.93 o 
   6  11   8     1941.21     1871.31     63.93 o 
   7  11   8       23.34       16.34     15.62 o 
   8  11   8      470.34      428.01     29.73 o 
   9  11   8      695.32      751.81     37.30 o 
  10  11   8      792.03      762.84     44.15 o 
 -10  12   8      875.63     1000.80     40.83 o 
  -9  12   8        0.87      -17.11     11.41 o 
  -8  12   8      209.22      242.18     20.66 o 
  -7  12   8      337.24      375.14     23.11 o 
  -6  12   8        2.17        6.33     12.35 o 
  -5  12   8       82.53       82.38     20.65 o 
  -4  12   8       10.37       12.46     13.27 o 
  -3  12   8      218.61      226.34     19.59 o 
  -2  12   8      321.86      414.11     24.25 o 
  -1  12   8       82.48      110.21     26.20 o 
   0  12   8      256.97      201.30     29.59 o 
   1  12   8        1.81        7.00     28.25 o 
   2  12   8      278.60      272.98     32.23 o 
   3  12   8      272.70      310.59     34.20 o 
   4  12   8      966.35      999.56     59.58 o 
   5  12   8       61.99       47.29     19.33 o 
   6  12   8      193.45      226.38     25.20 o 
   7  12   8       31.04       53.24     17.16 o 
   8  12   8       18.49       27.21     17.10 o 
   9  12   8      108.77      113.82     22.72 o 
  -9  13   8      127.45      209.68     20.75 o 
  -8  13   8      311.15      282.01     22.11 o 
  -7  13   8      493.34      676.55     90.90 o 
  -6  13   8       23.55       25.93     15.28 o 
  -5  13   8      866.62      706.52     34.72 o 
  -4  13   8     1478.69     1403.65     52.52 o 
  -3  13   8     1575.12     1506.69     54.87 o 
  -2  13   8     2119.49     1929.92    251.64 o 
  -1  13   8        5.00       21.28     33.06 o 
   0  13   8       32.79       47.18     23.01 o 
   1  13   8       30.64       35.75     41.50 o 
   2  13   8     2024.02     1935.17    158.61 o 
   3  13   8      318.56      275.98     33.54 o 
   4  13   8        0.16       -6.77     21.42 o 
   5  13   8        5.42      -18.94     16.93 o 
   6  13   8      181.63      168.76     27.64 o 
   7  13   8      991.95      983.98     49.62 o 
   8  13   8       23.52       29.80     20.58 o 
  -8  14   8       67.20       66.51     20.04 o 
  -7  14   8       79.01       85.35     18.87 o 
  -6  14   8     1683.93     1657.45     71.91 o 
  -5  14   8      767.50      727.86     35.89 o 
  -4  14   8      423.78      476.13     43.72 o 
  -3  14   8     1767.20     1670.62    134.74 o 
  -2  14   8     1254.27     1174.50     67.59 o 
  -1  14   8        1.04       14.43     22.57 o 
   0  14   8     1080.91     1113.18    103.40 o 
   1  14   8     3945.53     3649.03    161.96 o 
   2  14   8        1.09      -16.95     21.86 o 
   3  14   8      456.25      400.88     39.95 o 
   4  14   8       55.49       91.00     26.99 o 
   5  14   8       12.76      -31.09     21.83 o 
   6  14   8     1188.80     1324.55     60.66 o 
   7  14   8      187.23      210.88     27.76 o 
  -6  15   8        8.68      -18.13     20.00 o 
  -5  15   8      123.53      211.30     34.51 o 
  -4  15   8       30.28       42.64     25.95 o 
  -3  15   8      261.70      218.34     34.11 o 
  -2  15   8      283.15      354.14     38.80 o 
  -1  15   8      151.21      108.44     29.07 o 
   0  15   8      630.59      648.06     50.02 o 
   1  15   8        0.30       -6.94     23.94 o 
   2  15   8       20.75       25.13     24.91 o 
   3  15   8       89.23       84.49     28.49 o 
   4  15   8       14.93      -10.56     24.17 o 
   5  15   8      106.48      111.09     30.41 o 
   6  15   8      113.82      114.09     25.53 o 
  -5  16   8      194.55      272.63     38.77 o 
  -4  16   8      192.48      279.43     74.85 o 
  -3  16   8      471.03      549.31     49.18 o 
  -2  16   8     1362.41     1300.75     75.41 o 
  -1  16   8        6.92       37.96     25.93 o 
   0  16   8      221.13      216.53     37.32 o 
   1  16   8     1106.81     1174.88     84.13 o 
   2  16   8       73.04       72.31     47.94 o 
   3  16   8      425.75      461.05     45.34 o 
   4  16   8        7.39      -11.44     27.50 o 
  -2  17   8     1243.09     1366.13     79.67 o 
  -1  17   8      157.50      155.92     33.34 o 
   0  17   8      148.71      182.74     34.43 o 
   1  17   8        2.77       16.23     26.23 o 
 -13   1   9     1852.97     1695.47     74.49 o 
 -12   1   9      623.14      578.65     37.88 o 
 -11   1   9        0.39       -7.05     15.88 o 
 -10   1   9       14.13      -10.66     15.44 o 
  -9   1   9     4602.63     4115.26    148.74 o 
  -8   1   9     3051.27     2850.38    133.83 o 
  -7   1   9      176.24      166.62     24.51 o 
  -6   1   9        2.35       -1.59     12.52 o 
  -5   1   9     1727.49     1886.88     53.67 o 
  -4   1   9    10219.58    12165.03    283.66 o 
  -3   1   9      400.85      345.43     15.15 o 
  -2   1   9      460.79      553.94     21.08 o 
  -1   1   9      214.42      402.07     32.35 o 
   0   1   9     2485.79     3040.68     79.95 o 
   1   1   9     6773.73     7405.23    169.50 o 
   2   1   9       90.57      106.27      8.37 o 
   3   1   9     5548.91     5170.34    119.97 o 
   5   1   9     2998.84     3568.96     72.30 o 
   6   1   9     4028.60     3647.18     74.43 o 
   7   1   9       14.05        4.33      9.81 o 
   8   1   9     3831.66     3541.90     86.73 o 
   9   1   9      497.36      561.83     23.24 o 
  10   1   9      697.50      648.33     39.81 o 
  11   1   9      949.81      896.13     45.70 o 
  12   1   9     1061.28     1216.68     56.09 o 
  13   1   9      231.21      259.90     35.05 o 
 -13   2   9      255.83      277.45     29.77 o 
 -12   2   9      764.64      766.87     44.01 o 
 -11   2   9      412.38      378.93     30.29 o 
 -10   2   9      867.58      803.96     63.50 o 
  -9   2   9        5.21       -7.24     14.70 o 
  -8   2   9     1266.05     1117.23     50.64 o 
  -7   2   9      200.26      211.96     19.70 o 
  -6   2   9     1866.98     1629.76     55.39 o 
  -5   2   9    16672.60    16107.02    412.41 o 
  -4   2   9     3933.57     3155.84     77.40 o 
  -3   2   9     1670.72     2814.77     94.53 o 
  -2   2   9      254.05      296.74     16.97 o 
  -1   2   9     1328.58     2068.69     60.58 o 
   0   2   9       59.56      159.16     13.23 o 
   1   2   9      435.41      378.75     17.49 o 
   2   2   9      190.93      352.21     17.02 o 
   3   2   9      343.51      351.38     17.32 o 
   4   2   9     7954.38     7102.90    163.66 o 
   5   2   9       41.89       28.69      9.27 o 
   6   2   9       33.24       41.86     10.48 o 
   7   2   9      453.79      572.56     22.43 o 
   8   2   9     1010.78      982.82     39.78 o 
   9   2   9     3046.74     2797.72     77.13 o 
  10   2   9     1896.34     1628.76     50.17 o 
  11   2   9       16.31       18.56     18.11 o 
  12   2   9       12.61       -8.46     14.82 o 
  13   2   9      227.61      230.32     34.16 o 
 -13   3   9      321.60      269.99     30.54 o 
 -12   3   9      306.79      290.38     28.99 o 
 -11   3   9       18.85      -13.16     16.64 o 
 -10   3   9      206.95      201.17     23.76 o 
  -9   3   9        2.54      -22.75     15.17 o 
  -8   3   9      247.35      276.36     31.63 o 
  -7   3   9      397.73      453.21     71.34 o 
  -6   3   9      231.99      228.59     18.31 o 
  -5   3   9     3864.87     3493.05    107.98 o 
  -4   3   9      683.70      671.41     24.22 o 
  -3   3   9      207.18     1046.94     53.45 o 
  -2   3   9      160.95      163.23     34.57 o 
  -1   3   9     5389.57     4492.69    118.23 o 
   0   3   9     7407.07     6310.61    155.42 o 
   1   3   9       29.24     1642.39    105.07 o 
   2   3   9     2954.40     3295.42     87.49 o 
   3   3   9      176.54      190.02     12.68 o 
   4   3   9      406.38      431.34     17.82 o 
   5   3   9        1.60       15.92      9.80 o 
   6   3   9      190.06      155.59     14.27 o 
   7   3   9      417.35      448.81     21.60 o 
   8   3   9      951.85      915.90     32.30 o 
   9   3   9      124.17      109.12     14.87 o 
  10   3   9      686.85      673.49     28.79 o 
  11   3   9        4.28       12.14     13.04 o 
  12   3   9       31.77       24.98     16.28 o 
  13   3   9       22.07       16.62     22.10 o 
 -13   4   9     1205.53     1244.77     83.50 o 
 -12   4   9     1517.02     1377.42     54.02 o 
 -11   4   9      229.11      206.52     25.24 o 
 -10   4   9      171.56      206.09     36.30 o 
  -9   4   9       10.76        0.80     15.79 o 
  -8   4   9     3680.15     3531.55    111.23 o 
  -7   4   9      160.55      208.67     22.97 o 
  -6   4   9      659.42      673.25     33.74 o 
  -5   4   9     7923.77     6822.19    203.29 o 
  -4   4   9      516.93      825.18     77.15 o 
  -3   4   9     5230.69     4464.16    117.49 o 
  -2   4   9     2413.26     2294.34     63.51 o 
  -1   4   9     2090.70     2166.13     49.61 o 
   0   4   9     7685.02     8960.76    222.09 o 
   1   4   9     3870.98     3148.02     76.80 o 
   2   4   9     4650.51     6088.54    187.09 o 
   3   4   9     1550.53     1173.40     36.30 o 
   4   4   9      525.76      597.95     23.83 o 
   5   4   9      280.25      373.59     20.74 o 
   6   4   9       29.06       23.71     12.17 o 
   7   4   9      197.04      244.35     18.80 o 
   8   4   9      140.33      267.97     19.93 o 
   9   4   9     1374.31     1296.60     47.04 o 
  10   4   9        1.47        2.38     14.27 o 
  11   4   9      303.64      339.00     22.06 o 
  12   4   9       88.89       83.88     14.45 o 
 -13   5   9     1154.63     1187.99     58.82 o 
 -12   5   9      244.70      252.00     28.84 o 
 -11   5   9     1956.61     1810.50     64.77 o 
 -10   5   9      218.95      188.79     20.10 o 
  -9   5   9     3491.31     3443.51    109.14 o 
  -8   5   9     3770.40     3892.54    197.23 o 
  -7   5   9      438.60      505.97     23.93 o 
  -6   5   9       46.85      161.22     37.56 o 
  -5   5   9     2946.40     2486.75     69.76 o 
  -4   5   9     7506.36     7152.18    167.45 o 
  -3   5   9     3035.15     4850.55    654.36 o 
  -2   5   9        0.15       50.15     12.41 o 
  -1   5   9     1135.09     1129.56     33.84 o 
   0   5   9     7262.81     6257.82    219.59 o 
   1   5   9     7867.56     7922.80    225.31 o 
   2   5   9      205.81      549.69     45.38 o 
   3   5   9       45.85      197.66     21.46 o 
   4   5   9      917.35      946.78     35.18 o 
   5   5   9     1729.18     1458.55     48.79 o 
   6   5   9      880.43      906.92     35.47 o 
   7   5   9     1725.49     1780.90     58.46 o 
   8   5   9     1453.13     1291.62     46.45 o 
   9   5   9       23.16       19.41     14.24 o 
  10   5   9     1494.65     1448.83     52.03 o 
  11   5   9       28.63       51.15     16.17 o 
  12   5   9       83.43       84.27     18.35 o 
 -12   6   9      577.64      619.21     41.27 o 
 -11   6   9      540.45      576.16     37.77 o 
 -10   6   9       23.44       12.54     15.35 o 
  -9   6   9      424.29      450.85     24.29 o 
  -8   6   9     1001.89      915.61     39.17 o 
  -7   6   9     3138.02     3597.74    193.79 o 
  -6   6   9     3874.86     4040.81    110.28 o 
  -5   6   9      729.18      674.80     27.05 o 
  -4   6   9      484.08     1238.61     59.44 o 
  -3   6   9     2318.96     2055.90     57.21 o 
  -1   6   9      120.51      341.51     34.57 o 
   0   6   9     3704.39     3078.50     92.97 o 
   1   6   9     7332.15     7126.65    204.13 o 
   2   6   9     4543.89     4244.40    124.92 o 
   3   6   9     1967.74     3144.45    279.56 o 
   4   6   9        3.26       12.63     10.01 o 
   5   6   9     4527.68     3764.07    110.48 o 
   6   6   9       15.78       36.71     12.89 o 
   7   6   9      544.80      540.08     27.68 o 
   8   6   9        0.52      -14.18     13.31 o 
   9   6   9     1332.04     1351.63     49.38 o 
  10   6   9     1228.06     1202.52     46.47 o 
  11   6   9      190.40      194.00     21.38 o 
  12   6   9       34.03       15.33     17.77 o 
 -12   7   9      179.46      190.41     26.88 o 
 -11   7   9       38.92       48.14     20.36 o 
 -10   7   9      509.08      447.80     33.14 o 
  -9   7   9     1515.41     1460.55     48.19 o 
  -8   7   9      155.63      153.89     16.53 o 
  -7   7   9     1283.65     1742.48     67.70 o 
  -6   7   9       36.95       75.04     16.19 o 
  -5   7   9      102.49      242.27     33.01 o 
  -4   7   9       88.05       74.95     16.71 o 
  -3   7   9      599.13      554.27     22.34 o 
  -2   7   9       75.91      127.48     13.87 o 
  -1   7   9        0.99       54.79     17.66 o 
   0   7   9     6403.11     6338.33    183.28 o 
   1   7   9      497.40      744.62     70.50 o 
   2   7   9     1228.69     1185.23     42.38 o 
   3   7   9     4479.28     4755.33    139.55 o 
   4   7   9      450.74      491.12     26.10 o 
   5   7   9     1880.13     1727.22     65.69 o 
   6   7   9      646.14      679.86     30.47 o 
   7   7   9       94.84       76.69     15.63 o 
   8   7   9      646.08      636.92     34.93 o 
   9   7   9       32.69       25.07     16.03 o 
  10   7   9       77.98       61.65     17.86 o 
  11   7   9      478.54      522.50     27.74 o 
  12   7   9      272.59      316.21     29.39 o 
 -12   8   9       28.38       35.23     25.88 o 
 -11   8   9     2870.74     3007.25    114.38 o 
 -10   8   9      711.34      740.19     42.30 o 
  -9   8   9     1156.69     1211.53     57.99 o 
  -8   8   9        0.06       47.47     20.75 o 
  -7   8   9       14.03       56.44     20.12 o 
  -6   8   9     4202.67     4860.37    154.23 o 
  -5   8   9       15.77       -2.14      9.93 o 
  -4   8   9     2909.49     2768.38     91.54 o 
  -3   8   9       73.67      160.09     15.82 o 
  -2   8   9     2685.73     2790.01    226.86 o 
  -1   8   9    12153.81    11634.97    382.74 o 
   0   8   9      164.42      274.80     41.50 o 
   1   8   9      742.37      858.08     71.69 o 
   2   8   9      579.16      574.87     27.34 o 
   3   8   9     3683.80     3093.21    109.88 o 
   4   8   9     2101.51     2026.83     65.39 o 
   5   8   9      217.22      184.13     18.30 o 
   6   8   9     1520.83     1447.10     50.98 o 
   7   8   9      347.41      314.59     22.72 o 
   8   8   9     1407.02     1460.11     53.01 o 
   9   8   9       92.76       80.07     17.73 o 
  10   8   9      242.98      229.22     22.63 o 
  11   8   9       58.22       31.20     19.30 o 
 -11   9   9      399.14      468.66     36.09 o 
 -10   9   9     4425.62     4630.21    143.89 o 
  -9   9   9       52.70       44.46     15.10 o 
  -8   9   9        0.45       35.85     19.35 o 
  -7   9   9     4859.03     4685.94    114.80 o 
  -6   9   9     2410.73     2474.92     64.75 o 
  -5   9   9     1351.43     1406.23     74.50 o 
  -4   9   9       13.77       21.52     10.70 o 
  -3   9   9     2333.40     2061.80     68.22 o 
  -2   9   9      119.01      110.09     24.81 o 
  -1   9   9        8.45       10.10     17.91 o 
   0   9   9     2982.25     2673.57     96.53 o 
   1   9   9      130.78      103.35     16.04 o 
   2   9   9     6354.74     5551.42    187.25 o 
   3   9   9      150.00      158.65     33.18 o 
   4   9   9     1351.87     1625.63    118.20 o 
   5   9   9      459.18      492.93     27.84 o 
   6   9   9       48.97      101.37     16.84 o 
   7   9   9     4902.09     4331.73    129.01 o 
   8   9   9      572.61      613.55     32.61 o 
   9   9   9      182.38      247.96     23.61 o 
  10   9   9      574.59      593.37     53.23 o 
  11   9   9     1563.04     1632.69     70.03 o 
 -11  10   9     1635.02     1912.60     81.02 o 
 -10  10   9      213.68      296.12     25.74 o 
  -9  10   9     2502.64     2540.15     75.61 o 
  -8  10   9     1089.02     1159.94     41.60 o 
  -7  10   9      301.36      454.79     27.62 o 
  -6  10   9     4065.56     3836.49     95.38 o 
  -5  10   9     8864.56     8411.16    220.01 o 
  -4  10   9        0.84       18.65      9.10 o 
  -3  10   9     1268.96     1080.14     47.69 o 
  -2  10   9     2336.49     2023.87     67.08 o 
  -1  10   9       67.49       47.94     16.26 o 
   0  10   9     1567.63     1457.28     65.60 o 
   1  10   9      696.89      644.55     44.96 o 
   2  10   9     1721.51     1591.12     64.89 o 
   3  10   9     6618.68     5838.21    197.27 o 
   4  10   9        1.00       50.24     14.64 o 
   5  10   9      390.82      433.65     45.94 o 
   6  10   9     4065.45     3794.26    114.86 o 
   7  10   9       31.26       38.11     16.13 o 
   8  10   9      802.36      660.69     44.39 o 
   9  10   9     1025.89      987.94     43.02 o 
  10  10   9      291.18      286.84     34.90 o 
 -10  11   9       35.70       45.22     38.53 o 
  -9  11   9      689.95      824.30     35.22 o 
  -8  11   9      848.39      866.24     35.68 o 
  -7  11   9      566.96      583.65     28.10 o 
  -6  11   9       92.00       77.03     24.95 o 
  -5  11   9       20.16        9.34     12.76 o 
  -4  11   9     1456.95     1407.70     52.12 o 
  -3  11   9      516.50      465.85     39.36 o 
  -2  11   9       80.06       48.56     14.27 o 
  -1  11   9        6.79       -2.78     14.45 o 
   0  11   9      573.17      570.08     44.03 o 
   1  11   9      789.40      744.01     49.34 o 
   2  11   9       24.92       30.84     27.17 o 
   3  11   9      404.31      397.84     36.94 o 
   4  11   9      764.10      736.99     40.68 o 
   5  11   9      596.95      736.26     34.97 o 
   6  11   9     2352.86     2200.05     72.97 o 
   7  11   9      806.84      734.30     35.29 o 
   8  11   9       48.94       39.96     17.11 o 
   9  11   9      227.26      206.00     23.04 o 
  -9  12   9      493.24      570.47     42.10 o 
  -8  12   9      925.98     1018.60     54.19 o 
  -7  12   9     2055.24     1951.09    100.45 o 
  -6  12   9      673.66      664.03     34.71 o 
  -5  12   9       19.10       13.02     20.12 o 
  -4  12   9     1721.43     1709.28     61.10 o 
  -3  12   9      931.03      873.86     37.81 o 
  -2  12   9     2996.08     2872.83    147.91 o 
  -1  12   9      305.57      305.41     34.81 o 
   0  12   9       98.42      116.84     40.50 o 
   1  12   9     1971.36     1794.48     89.31 o 
   2  12   9     1826.90     1653.70     84.25 o 
   3  12   9      968.90      802.55     53.00 o 
   4  12   9       81.67       53.11     24.46 o 
   5  12   9     1630.13     1591.58     65.92 o 
   6  12   9       85.91       99.72     19.10 o 
   7  12   9      592.30      576.84     32.90 o 
   8  12   9      511.02      530.06     41.16 o 
   9  12   9      110.69       95.16     27.60 o 
  -8  13   9      490.71      592.39     56.01 o 
  -7  13   9       31.21       -8.77     16.03 o 
  -6  13   9       49.31       61.95     16.85 o 
  -5  13   9      251.64      298.64     23.81 o 
  -4  13   9      224.09      300.27     23.27 o 
  -3  13   9      537.03      549.84     45.21 o 
  -2  13   9      148.21      183.49     30.48 o 
  -1  13   9      144.13      149.06     38.37 o 
   0  13   9      521.87      480.00     42.34 o 
   1  13   9      323.71      407.07     49.27 o 
   2  13   9        7.10       -0.45     31.47 o 
   3  13   9       62.53       68.63     39.91 o 
   4  13   9      525.35      588.50     53.20 o 
   5  13   9       48.86       23.26     24.00 o 
   6  13   9     1007.18      889.25     47.05 o 
   7  13   9       61.50       48.96     21.15 o 
   8  13   9       20.82       27.53     20.21 o 
  -7  14   9       42.71       36.59     17.60 o 
  -6  14   9     1559.22     1541.54     68.69 o 
  -5  14   9      959.97      965.01     53.80 o 
  -4  14   9      146.05      133.94     29.42 o 
  -3  14   9     1080.94     1009.73     62.98 o 
  -2  14   9     2829.43     2754.22    128.92 o 
  -1  14   9     2070.88     2023.90    158.31 o 
   0  14   9     1418.31     1416.32     77.99 o 
   1  14   9      194.26      163.09     31.05 o 
   2  14   9        7.83      -31.30     20.87 o 
   3  14   9      992.04      966.13     61.56 o 
   4  14   9      153.52      155.16     31.30 o 
   5  14   9      379.81      359.40     40.92 o 
   6  14   9      384.44      453.23     44.19 o 
   7  14   9       69.34       36.13     22.00 o 
  -6  15   9      153.09      167.07     70.30 o 
  -5  15   9     2893.95     3035.31    144.40 o 
  -4  15   9      425.95      537.82     48.89 o 
  -3  15   9      932.32     1024.41     65.05 o 
  -2  15   9     2795.96     2734.51    129.17 o 
  -1  15   9     2538.90     2532.66    121.29 o 
   0  15   9       30.47      -16.37     24.56 o 
   1  15   9      142.49      166.26     32.19 o 
   2  15   9     5035.36     5161.42    305.76 o 
   3  15   9       12.93      -12.09     23.12 o 
   4  15   9      651.41      673.79     53.83 o 
   5  15   9      146.32      165.84     44.30 o 
  -4  16   9      391.04      389.27     43.53 o 
  -3  16   9      219.82      349.00     51.07 o 
  -2  16   9      966.49     1197.28     72.64 o 
  -1  16   9     1249.45     1388.86    106.74 o 
   0  16   9       48.88      129.29     31.26 o 
   1  16   9      181.86      243.88     53.70 o 
   2  16   9       54.50       53.79     28.87 o 
   3  16   9     1966.31     2485.06    182.05 o 
 -13   0  10      538.85      464.74     64.19 o 
 -12   0  10     3137.46     2959.46    197.26 o 
 -11   0  10     4206.71     3719.59    237.64 o 
 -10   0  10      882.39      974.95     83.34 o 
  -9   0  10       88.46       38.87     30.01 o 
  -8   0  10     5000.47     4484.83    274.92 o 
  -7   0  10      833.38     1037.73     82.67 o 
  -6   0  10      505.37      762.22     67.20 o 
  -5   0  10      325.03      348.38     23.02 o 
  -4   0  10     3899.98     4518.79    154.24 o 
  -3   0  10        8.54      565.13     50.57 o 
  -2   0  10    10706.09     8903.96    295.97 o 
  -1   0  10     5784.74     2671.17    157.39 o 
   0   0  10       11.50       48.76     11.16 o 
   1   0  10      956.45     1295.71     48.55 o 
   2   0  10     5713.21     5385.69    177.00 o 
   3   0  10    22246.94    23533.05    750.06 o 
   5   0  10     5131.33     5449.58    152.95 o 
   6   0  10     1524.47     1676.62     81.95 o 
   7   0  10        0.65        6.63     19.49 o 
   8   0  10     6436.09     5888.11    249.04 o 
   9   0  10     3099.88     2726.51    125.61 o 
  10   0  10      930.76      873.26     55.55 o 
  11   0  10      447.35      519.41     60.68 o 
  12   0  10      259.25      290.04     52.16 o 
 -13   1  10       92.32       92.31     22.78 o 
 -12   1  10      746.82      799.14     44.94 o 
 -11   1  10     4124.45     4066.18    149.42 o 
 -10   1  10     1334.44     1133.01     64.72 o 
  -9   1  10      517.45      506.92     40.34 o 
  -8   1  10      567.37      595.45     45.89 o 
  -7   1  10     1528.86     1213.03     64.54 o 
  -6   1  10       56.84       54.46     14.63 o 
  -5   1  10     1902.92     1972.62     56.38 o 
  -4   1  10      658.12     1075.69     31.45 o 
  -3   1  10      326.97      399.11     17.45 o 
  -2   1  10      455.74      428.26     19.49 o 
  -1   1  10     5198.31     5183.91    135.68 o 
   0   1  10      996.88     1861.49     56.54 o 
   1   1  10     2933.01     2877.56     69.16 o 
   2   1  10     3070.36     2866.33     69.05 o 
   3   1  10     1573.43     1273.00     34.31 o 
   4   1  10       54.81       99.33     10.18 o 
   5   1  10      229.83      162.63     12.36 o 
   6   1  10     2453.54     2138.44     54.92 o 
   7   1  10      186.28      224.33     17.12 o 
   8   1  10       70.56       42.98     16.76 o 
   9   1  10       57.37       63.35     18.22 o 
  10   1  10       16.42       30.78     19.08 o 
  11   1  10      430.39      513.19     36.48 o 
  12   1  10      428.49      466.18     42.76 o 
 -13   2  10     2005.34     2215.34     92.18 o 
 -12   2  10       75.29       14.58     19.00 o 
 -11   2  10     3025.14     2733.33    106.19 o 
 -10   2  10     2806.47     2769.55    106.30 o 
  -9   2  10       26.88       12.90     16.20 o 
  -8   2  10     1458.13     1350.52     58.87 o 
  -7   2  10      393.09      400.71     48.73 o 
  -6   2  10       33.55       71.12     19.68 o 
  -5   2  10     1856.94     1653.50     54.57 o 
  -4   2  10       92.98      728.98     48.50 o 
  -3   2  10     6500.45     8779.15    206.09 o 
  -2   2  10     3675.83     3099.17     94.04 o 
  -1   2  10      173.37      908.27     35.55 o 
   0   2  10     7694.67     9020.56    225.12 o 
   1   2  10     9041.71     8143.57    206.92 o 
   2   2  10      747.51     1619.51     47.09 o 
   3   2  10     4187.26     5006.65    129.99 o 
   4   2  10     5761.16     5130.37    120.23 o 
   5   2  10       54.25      146.44     11.78 o 
   6   2  10     3151.43     3050.15     75.22 o 
   7   2  10       18.34      120.94     17.15 o 
   8   2  10       76.35       97.84     12.93 o 
   9   2  10     2117.97     1999.27     78.77 o 
  10   2  10      629.64      642.39     38.60 o 
  11   2  10      189.07      210.41     26.31 o 
  12   2  10      438.78      544.30     38.67 o 
 -13   3  10     1155.46     1139.87     57.87 o 
 -12   3  10     4643.92     4565.55    168.08 o 
 -11   3  10      168.99      102.88     21.49 o 
 -10   3  10      343.87      367.90     29.92 o 
  -9   3  10     9225.39     8232.00    284.46 o 
  -8   3  10      511.13      600.66     41.61 o 
  -7   3  10     9452.80     8183.59    243.31 o 
  -6   3  10        3.25       66.80     28.21 o 
  -5   3  10      751.18      753.24     50.92 o 
  -4   3  10    17913.45    16646.13    387.10 o 
  -3   3  10     1944.07     1549.50     45.56 o 
  -2   3  10      229.78      365.01     38.26 o 
  -1   3  10     5476.31     5281.41    124.84 o 
   0   3  10    22984.47    19054.32    463.79 o 
   1   3  10     6971.69    10239.45    371.62 o 
   2   3  10     8478.87     7314.80    187.09 o 
   3   3  10     2823.67     2434.71     67.49 o 
   4   3  10      968.91     1318.42     36.63 o 
   5   3  10     2203.06     1907.18     49.81 o 
   6   3  10       19.57        1.84      9.90 o 
   7   3  10     2582.43     2407.95     61.92 o 
   8   3  10     5776.23     5590.54    143.93 o 
   9   3  10     1607.62     1641.50     50.32 o 
  10   3  10     2728.24     2550.09     97.35 o 
  11   3  10      439.50      442.01     34.51 o 
  12   3  10      464.56      540.46     33.08 o 
 -12   4  10      577.03      543.88     32.56 o 
 -11   4  10       28.00      -12.98     18.01 o 
 -10   4  10       88.46       66.61     20.31 o 
  -9   4  10      582.01      500.46     33.62 o 
  -8   4  10     4352.49     3897.64    141.95 o 
  -7   4  10        0.10        3.30     12.61 o 
  -6   4  10      200.06      212.93     18.72 o 
  -5   4  10      647.09      472.84     30.07 o 
  -4   4  10     6825.80     5614.05    147.58 o 
  -3   4  10     3569.64     3489.15    150.60 o 
  -2   4  10     1630.15     1366.97     65.77 o 
  -1   4  10     3917.58     3321.40     73.59 o 
   0   4  10     5577.85     5159.27    122.29 o 
   1   4  10     2377.98     2136.63     54.93 o 
   2   4  10     2143.26     3394.73    173.66 o 
   3   4  10      152.04      159.14     14.19 o 
   4   4  10      730.50      595.37     24.22 o 
   5   4  10       75.08      111.97     12.66 o 
   6   4  10     2860.09     2557.75     78.13 o 
   7   4  10      230.67      213.74     18.54 o 
   8   4  10       14.89        9.73     12.08 o 
   9   4  10     1615.67     1545.88     48.58 o 
  10   4  10       58.07       89.68     15.57 o 
  11   4  10      131.81      158.05     24.73 o 
  12   4  10      139.64      204.97     23.07 o 
 -12   5  10        0.15       -6.09     19.00 o 
 -11   5  10       51.77       55.08     17.29 o 
 -10   5  10       71.75       81.84     17.61 o 
  -9   5  10       12.82       33.39     14.79 o 
  -8   5  10       18.16       26.35     12.68 o 
  -7   5  10       51.27      113.24     42.11 o 
  -6   5  10      100.84       57.01     28.34 o 
  -5   5  10       19.61       80.28     19.16 o 
  -4   5  10       99.86      561.81     30.22 o 
  -3   5  10      695.14      803.98     32.55 o 
  -2   5  10      160.61      238.76     18.24 o 
  -1   5  10      271.31      276.78     16.47 o 
   0   5  10      363.38      473.15     21.15 o 
   1   5  10       59.02       66.54     13.51 o 
   2   5  10     1819.78     1693.61     55.60 o 
   3   5  10      478.48      395.86     24.30 o 
   4   5  10      564.77      779.55     41.91 o 
   5   5  10        0.04       -1.19     11.31 o 
   6   5  10       34.45       34.60     13.12 o 
   7   5  10       19.59       26.58     13.37 o 
   8   5  10       65.28       57.40     15.23 o 
   9   5  10       10.07       12.78     14.62 o 
  10   5  10     1011.78     1020.05     41.51 o 
  11   5  10        0.89        5.29     15.42 o 
  12   5  10        2.93       -6.35     16.11 o 
 -12   6  10      370.62      413.93     34.44 o 
 -11   6  10       14.09       19.27     19.02 o 
 -10   6  10       91.88       85.64     17.77 o 
  -9   6  10      136.68      122.94     22.59 o 
  -8   6  10     1149.66     1180.42     48.75 o 
  -7   6  10      658.27      609.86     27.22 o 
  -6   6  10        0.39        2.80     11.80 o 
  -5   6  10      843.83      823.37     31.23 o 
  -4   6  10     1057.96     1264.92     80.64 o 
  -3   6  10      544.64      875.91     97.34 o 
  -2   6  10     1850.86     1723.50     50.46 o 
  -1   6  10      349.80      511.44     28.21 o 
   0   6  10       53.86       94.96     29.44 o 
   1   6  10      281.85      262.52     19.46 o 
   2   6  10     2443.64     2350.52    111.51 o 
   3   6  10       77.88       71.23     13.66 o 
   4   6  10     2852.80     2355.34     65.39 o 
   5   6  10     2121.64     1815.88     58.98 o 
   6   6  10      220.34      330.62     21.67 o 
   7   6  10        9.09       -4.93     13.35 o 
   8   6  10     2407.95     2319.21     74.42 o 
   9   6  10        4.06      -16.40     16.29 o 
  10   6  10       33.63       47.60     17.08 o 
  11   6  10        4.60        6.47     16.10 o 
 -11   7  10     1176.93     1122.65     55.26 o 
 -10   7  10      969.35     1101.43     53.07 o 
  -9   7  10      196.42      198.52     20.64 o 
  -8   7  10       35.29       55.63     17.72 o 
  -7   7  10     1432.58     1544.18     49.44 o 
  -6   7  10     9186.09     8507.94    221.20 o 
  -5   7  10     1126.85     2815.17    100.23 o 
  -4   7  10       74.99       69.81     13.66 o 
  -3   7  10     3004.18     2556.60    120.15 o 
  -2   7  10        8.43       41.48     38.48 o 
  -1   7  10     6737.21     6161.70    179.22 o 
   1   7  10     2040.83     1696.99     56.40 o 
   2   7  10     4154.20     4296.65    163.96 o 
   3   7  10      359.84      314.61     20.65 o 
   4   7  10     2281.18     2007.40     64.51 o 
   5   7  10      222.46      245.12     19.89 o 
   6   7  10      695.86      614.88     29.47 o 
   7   7  10     2149.31     2045.79     66.98 o 
   8   7  10     2202.56     1988.33     66.48 o 
   9   7  10       35.12       27.01     16.12 o 
  10   7  10      310.66      336.44     25.41 o 
  11   7  10     2351.23     2461.27     81.33 o 
 -11   8  10      879.41      987.80     51.80 o 
 -10   8  10      401.37      462.18     45.09 o 
  -9   8  10      258.58      273.46     23.94 o 
  -8   8  10     2283.27     2312.74     69.36 o 
  -7   8  10     1956.12     2015.72     61.40 o 
  -6   8  10     2076.05     1731.22     53.72 o 
  -5   8  10     4824.70     4299.25    125.06 o 
  -4   8  10      430.32      581.19     92.78 o 
  -3   8  10       94.31      107.36     19.14 o 
  -2   8  10     2312.42     2050.89     77.67 o 
  -1   8  10        1.84       -9.43     13.97 o 
   0   8  10       20.64       14.28     13.94 o 
   1   8  10     4387.44     4120.13    123.18 o 
   2   8  10      974.22      774.57     32.85 o 
   3   8  10     4914.42     4245.83    146.67 o 
   4   8  10     1463.58     1229.79     53.12 o 
   5   8  10      258.82      329.26     23.16 o 
   6   8  10     2233.14     2011.06     66.12 o 
   7   8  10     2423.00     2192.36     71.56 o 
   8   8  10       62.09       76.83     17.27 o 
   9   8  10     1290.03     1254.88     48.86 o 
  10   8  10      716.45      786.13     37.71 o 
  11   8  10      177.58      218.50     26.82 o 
 -11   9  10       34.92       17.57     20.70 o 
 -10   9  10       19.81        0.35     14.28 o 
  -9   9  10     2942.29     3031.69     99.14 o 
  -8   9  10        0.21      -15.57     14.51 o 
  -7   9  10     1330.67     1281.98     44.28 o 
  -6   9  10       14.17      136.45     60.89 o 
  -5   9  10       34.77       44.02     15.68 o 
  -4   9  10     9040.77     8240.35    284.48 o 
  -2   9  10      559.09      601.61    120.82 o 
  -1   9  10      150.74      201.98     24.56 o 
   0   9  10     4111.83     3701.95    112.40 o 
   1   9  10        3.33       -5.11     15.52 o 
   2   9  10      527.42      560.57     34.39 o 
   3   9  10      139.72      122.86     21.17 o 
   4   9  10      713.23      593.02     36.07 o 
   5   9  10     1148.16     1109.87     43.13 o 
   6   9  10        0.05       -4.84     13.93 o 
   7   9  10        6.00       32.71     15.36 o 
   8   9  10     3252.43     2883.74     91.48 o 
   9   9  10      923.81      889.84     40.16 o 
  10   9  10     2081.99     2057.28     92.32 o 
 -10  10  10        0.09       -1.58     19.07 o 
  -9  10  10     1907.71     1952.60     70.35 o 
  -8  10  10      633.81      725.54     44.03 o 
  -7  10  10      304.69      347.47     31.15 o 
  -6  10  10     1679.31     1505.57     81.89 o 
  -5  10  10       55.32       51.73     27.66 o 
  -4  10  10     1079.73     1101.73     91.02 o 
  -3  10  10     5960.14     5365.68    160.82 o 
  -2  10  10       37.05       33.04     18.88 o 
  -1  10  10     1806.20     1731.17     82.57 o 
   0  10  10        1.18      -10.47     19.36 o 
   1  10  10        8.08       -3.00     18.98 o 
   2  10  10     1768.70     1647.62    108.78 o 
   3  10  10      386.27      412.58     49.40 o 
   4  10  10      198.42      164.06     24.72 o 
   5  10  10      687.14      570.19     30.99 o 
   6  10  10      819.40      890.15     42.76 o 
   7  10  10      450.64      512.11     30.10 o 
   8  10  10      271.55      271.87     23.78 o 
   9  10  10      841.39      870.12     40.69 o 
  10  10  10      268.49      239.36     26.10 o 
  -9  11  10        3.86        5.97     20.81 o 
  -8  11  10      213.14      264.51     29.61 o 
  -7  11  10      203.16      209.47     28.03 o 
  -6  11  10     1539.00     1479.15     66.34 o 
  -5  11  10     1102.92     1134.85     42.20 o 
  -4  11  10       10.88        3.78     13.46 o 
  -3  11  10      393.63      413.01     25.22 o 
  -2  11  10      218.97      220.10     23.90 o 
  -1  11  10     2982.12     2915.72    313.83 o 
   0  11  10      213.39      218.29     31.22 o 
   1  11  10      253.04      316.68     34.55 o 
   2  11  10     2456.52     2099.58    100.75 o 
   3  11  10      177.90      183.44     23.90 o 
   4  11  10      371.85      376.80     30.51 o 
   5  11  10      547.55      614.20     38.26 o 
   6  11  10       27.96       58.87     17.50 o 
   7  11  10      480.39      528.41     31.07 o 
   8  11  10      901.18      932.19     41.75 o 
   9  11  10        9.98        4.10     17.00 o 
  -8  12  10      348.64      429.77     35.97 o 
  -7  12  10        1.40       -9.84     18.61 o 
  -6  12  10       88.81       61.99     24.62 o 
  -5  12  10      117.94       45.42     27.21 o 
  -4  12  10       12.47       10.27     14.16 o 
  -3  12  10       16.66       12.97     13.86 o 
  -2  12  10       96.68       54.25     24.56 o 
  -1  12  10        0.04       -6.67     21.42 o 
   0  12  10      664.26      617.81     46.27 o 
   1  12  10      308.65      372.38     37.57 o 
   2  12  10       20.41        5.23     21.11 o 
   3  12  10       16.47      -17.25     25.41 o 
   4  12  10      394.77      398.73     54.08 o 
   5  12  10       10.03       24.79     19.32 o 
   6  12  10      144.50      154.67     20.95 o 
   7  12  10      201.59      207.03     23.33 o 
   8  12  10       68.89       58.07     24.09 o 
  -8  13  10       71.94       74.91     23.87 o 
  -7  13  10        2.48       19.95     16.83 o 
  -6  13  10     1327.19     1250.46     51.13 o 
  -5  13  10      987.66     1026.86     44.45 o 
  -4  13  10       46.81       45.89     16.40 o 
  -3  13  10     1685.00     1677.22     87.33 o 
  -2  13  10        5.12       -7.19     34.69 o 
  -1  13  10     4759.85     4449.72    192.69 o 
   0  13  10      310.97      260.07     34.86 o 
   1  13  10       64.42       79.11     26.25 o 
   2  13  10       49.95       44.63     23.86 o 
   3  13  10        7.14       11.33     22.58 o 
   4  13  10       12.58       23.74     23.65 o 
   5  13  10        0.11       -3.97     22.65 o 
   6  13  10      681.26      704.44     53.94 o 
   7  13  10      653.90      679.99     42.38 o 
  -6  14  10      826.58      824.45     40.58 o 
  -5  14  10      161.98      259.84     93.57 o 
  -4  14  10        8.38      -19.09     30.26 o 
  -3  14  10     1019.45     1072.23    151.33 o 
  -2  14  10     5338.99     5120.26    220.33 o 
  -1  14  10      422.09      498.92     65.36 o 
   0  14  10       41.33       76.95     28.31 o 
   1  14  10      523.88      560.24     47.70 o 
   2  14  10      683.43      691.91     51.84 o 
   3  14  10     1533.89     1567.61     85.01 o 
   4  14  10        0.03       16.36     24.54 o 
   5  14  10      590.16      639.58     52.54 o 
   6  14  10      218.55      207.13     35.11 o 
  -5  15  10      377.03      472.68     46.67 o 
  -4  15  10       23.36      -10.25     25.65 o 
  -3  15  10        1.22      -13.68     24.83 o 
  -2  15  10        0.31       20.72     39.08 o 
  -1  15  10        4.59       56.84     26.78 o 
   0  15  10      585.32      704.46     54.94 o 
   1  15  10       49.76       39.39     26.52 o 
   2  15  10       12.68       41.03     26.69 o 
   3  15  10       23.93       -9.68     25.20 o 
   4  15  10       15.33        1.72     25.21 o 
  -2  16  10      670.79      693.38     83.42 o 
  -1  16  10      161.82      156.07     33.58 o 
   0  16  10      662.95      707.71     55.95 o 
   1  16  10      502.48      599.25     51.51 o 
 -12   1  11     1800.63     1565.46     85.37 o 
 -11   1  11      306.85      265.80     34.23 o 
 -10   1  11       30.90       36.80     22.60 o 
  -9   1  11     1255.69      975.20     58.31 o 
  -8   1  11       89.59      101.03     24.01 o 
  -7   1  11     3738.62     3355.85    149.59 o 
  -6   1  11      502.40      534.28     39.63 o 
  -5   1  11      107.77       74.50     10.90 o 
  -4   1  11     5400.62     4607.52    111.66 o 
  -3   1  11     1009.22      825.88     26.74 o 
  -2   1  11       52.72       76.89     10.53 o 
  -1   1  11     1397.06     1229.36     38.60 o 
   0   1  11     7999.71     7052.94    162.08 o 
   1   1  11      893.41     1999.93     50.23 o 
   2   1  11     1529.82     2013.56     57.14 o 
   3   1  11      399.97      383.80     19.20 o 
   4   1  11     2313.49     2186.26     61.94 o 
   5   1  11      776.17      866.65     36.63 o 
   6   1  11       10.14        2.47     14.17 o 
   7   1  11      632.99      611.45     31.37 o 
   8   1  11     2041.71     1828.03     64.16 o 
   9   1  11     1626.51     1523.88     57.05 o 
  10   1  11     1105.80      998.42     49.81 o 
  11   1  11       12.62       16.40     20.20 o 
  12   1  11       10.57      -30.49     49.65 o 
 -12   2  11       56.97       15.25     33.31 o 
 -11   2  11     1690.42     1449.75     79.32 o 
 -10   2  11     1912.81     1607.69     84.31 o 
  -9   2  11       31.20       32.08     21.99 o 
  -8   2  11     1432.52     1343.00     71.49 o 
  -7   2  11      269.39      244.36     29.28 o 
  -6   2  11        6.84      -12.76     14.07 o 
  -5   2  11      443.02      377.14     26.52 o 
  -4   2  11     3656.09     3783.40     92.97 o 
  -3   2  11     2422.58     2803.23     70.67 o 
  -2   2  11      123.52      136.72     14.82 o 
  -1   2  11      228.19      246.11     14.73 o 
   0   2  11     2424.61     2427.96     67.46 o 
   1   2  11     9128.24     7529.00    192.23 o 
   2   2  11     2163.55     4009.85    125.58 o 
   3   2  11        6.80       13.52     10.36 o 
   4   2  11      398.66      401.14     20.58 o 
   5   2  11      238.04      253.13     15.29 o 
   6   2  11        6.63       -4.26     11.14 o 
   7   2  11      386.95      361.60     25.74 o 
   8   2  11     1384.03     1216.15     47.90 o 
   9   2  11     1534.09     1410.64     61.37 o 
  10   2  11      171.38      158.10     25.62 o 
  11   2  11      205.74      222.26     28.57 o 
  12   2  11      558.12      644.99     37.00 o 
 -12   3  11      131.67      125.37     24.96 o 
 -11   3  11     1384.43     1213.59     58.07 o 
 -10   3  11       98.02      111.88     22.63 o 
  -9   3  11      955.71      871.49    120.03 o 
  -8   3  11        2.84      -10.24     19.87 o 
  -7   3  11      128.23      158.73     42.09 o 
  -6   3  11     1363.50     1062.04     47.45 o 
  -5   3  11        0.29       34.34     15.60 o 
  -4   3  11       42.51      127.14     26.01 o 
  -3   3  11       78.51       77.85     11.28 o 
  -2   3  11        3.74      131.80     32.84 o 
  -1   3  11      256.96     1036.23     55.64 o 
   0   3  11       79.68      176.57     32.30 o 
   1   3  11      275.71      253.87     16.39 o 
   2   3  11      500.68     1401.40     49.52 o 
   3   3  11     1857.33     1930.98     55.78 o 
   4   3  11      132.98      175.61     17.80 o 
   5   3  11     1554.24     1667.54     45.03 o 
   6   3  11      439.53      400.10     19.42 o 
   7   3  11      206.97      263.28     20.14 o 
   8   3  11      199.60      213.10     24.27 o 
   9   3  11       36.93       31.79     19.88 o 
  10   3  11      261.87      280.80     28.57 o 
  11   3  11      530.27      562.38     49.67 o 
  12   3  11        1.86       -7.26     21.05 o 
 -12   4  11        7.41        8.02     16.56 o 
 -11   4  11     1749.63     1663.59     72.81 o 
 -10   4  11       96.01       79.94     20.49 o 
  -9   4  11      991.70      864.72     48.11 o 
  -8   4  11     3681.21     3507.29    219.28 o 
  -7   4  11     2780.90     2501.61     94.24 o 
  -6   4  11     1184.22     1352.09    101.06 o 
  -5   4  11      646.94      661.52     35.86 o 
  -4   4  11     3914.81     3234.48    117.09 o 
  -3   4  11       11.97     2960.71    187.82 o 
  -2   4  11      280.98      494.52     27.04 o 
  -1   4  11      104.73      146.27     12.88 o 
   0   4  11      122.65     1050.29     56.74 o 
   1   4  11     8799.97     8652.83    202.08 o 
   2   4  11       27.15      179.04     28.02 o 
   3   4  11     1340.73     1537.89     46.81 o 
   4   4  11     3394.99     3081.32     84.51 o 
   5   4  11      247.91      383.44     18.53 o 
   6   4  11     1448.98     1713.30     50.52 o 
   7   4  11      390.74      464.26     23.16 o 
   8   4  11     2127.11     1948.64     57.53 o 
   9   4  11     1088.86     1074.17     51.61 o 
  10   4  11      945.99      907.53     55.88 o 
  11   4  11        9.89        4.45     21.33 o 
 -12   5  11     1512.73     1460.81     66.24 o 
 -11   5  11       69.33       56.17     17.68 o 
 -10   5  11      141.00      176.37     20.34 o 
  -9   5  11      645.06      638.44     31.85 o 
  -8   5  11     1874.20     1834.92     67.27 o 
  -7   5  11     5605.32     5064.27    155.51 o 
  -5   5  11     2750.81     2304.64     72.98 o 
  -4   5  11     1792.39     1869.32     60.68 o 
  -3   5  11     1474.90     1343.13     47.15 o 
  -2   5  11       61.45       85.51     12.80 o 
  -1   5  11     1005.63      909.56     29.04 o 
   0   5  11     2207.40     2445.05     84.73 o 
   1   5  11       77.87       89.26     11.46 o 
   2   5  11     1435.86     1174.91     34.75 o 
   3   5  11      373.24      396.87     20.34 o 
   4   5  11      250.92      239.49     23.74 o 
   5   5  11     4566.41     4096.16    119.36 o 
   6   5  11     1193.47     1135.08     41.77 o 
   7   5  11        7.83       21.20     13.17 o 
   8   5  11      950.72      848.39     32.61 o 
   9   5  11     2754.84     2633.11     74.75 o 
  10   5  11      929.76      909.72     47.55 o 
  11   5  11      137.15      173.71     26.18 o 
 -11   6  11      111.30      104.01     22.69 o 
 -10   6  11      939.06      757.21     44.60 o 
  -9   6  11     1991.73     2081.77     71.19 o 
  -8   6  11      164.29      158.94     16.66 o 
  -7   6  11      183.75      168.21     16.73 o 
  -6   6  11      539.89      480.55     23.98 o 
  -5   6  11      318.20      421.77     24.56 o 
  -4   6  11      641.89      698.22     41.48 o 
  -3   6  11     1688.13     1563.85     61.26 o 
  -2   6  11     3997.81     3321.79     89.80 o 
  -1   6  11     1715.91     1855.37     99.28 o 
   0   6  11     1683.69     1527.02     46.40 o 
   1   6  11      531.16      862.82     58.13 o 
   2   6  11      303.51      333.30     21.56 o 
   3   6  11      341.99      350.50     24.42 o 
   4   6  11        3.51       23.91     15.33 o 
   5   6  11       85.30      101.71     15.64 o 
   6   6  11      179.87      181.17     17.96 o 
   7   6  11      363.39      344.04     23.58 o 
   8   6  11     1126.06      987.48     40.44 o 
   9   6  11        9.84        0.69     15.88 o 
  10   6  11       69.99       95.45     22.39 o 
  11   6  11      795.89      841.51     46.96 o 
 -11   7  11      272.51      256.85     28.84 o 
 -10   7  11       37.01       46.21     17.69 o 
  -9   7  11      616.53      650.79     33.10 o 
  -8   7  11     1392.05     1303.36     44.48 o 
  -7   7  11     2499.49     2422.35     71.07 o 
  -6   7  11        8.28       59.11     19.76 o 
  -5   7  11     4161.61     3413.39    124.61 o 
  -4   7  11     1026.88     1063.59     65.16 o 
  -3   7  11      192.54      243.85     29.14 o 
  -2   7  11       52.76       99.91     13.36 o 
  -1   7  11      705.07      617.04     26.02 o 
   0   7  11     1265.88     1203.35     44.35 o 
   1   7  11      747.02      561.33     27.78 o 
   2   7  11        8.98       78.56     14.05 o 
   3   7  11        0.26       21.37     17.21 o 
   4   7  11        5.28      -21.80     14.53 o 
   5   7  11      271.55      267.51     20.92 o 
   6   7  11       12.17       11.30     13.37 o 
   7   7  11      240.21      203.53     20.33 o 
   8   7  11      265.61      417.64     26.83 o 
   9   7  11        6.62       14.35     15.92 o 
  10   7  11        3.29        9.87     16.03 o 
 -11   8  11      183.30      252.88     37.53 o 
 -10   8  11      289.88      345.75     31.03 o 
  -9   8  11      660.84      650.61     41.60 o 
  -8   8  11      392.91      444.86     25.27 o 
  -7   8  11     1122.89     1022.17     43.93 o 
  -6   8  11       34.12       59.14     23.45 o 
  -5   8  11      934.27      906.75     90.23 o 
  -4   8  11      509.86      729.31    146.86 o 
  -3   8  11     1309.94     1074.49     49.33 o 
  -2   8  11       63.27      119.21     41.07 o 
  -1   8  11        1.36       40.64     24.87 o 
   0   8  11        0.25       37.03     25.49 o 
   1   8  11     1200.18     1167.33     43.46 o 
   2   8  11     3443.62     3027.62    108.77 o 
   3   8  11      577.47      712.49     62.19 o 
   4   8  11       24.50       17.33     19.63 o 
   5   8  11        0.15       24.09     14.27 o 
   6   8  11       78.35      112.14     17.33 o 
   7   8  11     2804.87     2601.32     82.84 o 
   8   8  11      652.12      634.17     45.65 o 
   9   8  11      390.73      475.34     38.15 o 
  10   8  11       73.13       49.44     18.39 o 
 -10   9  11      268.33      290.36     40.08 o 
  -9   9  11     1390.85     1412.11     71.46 o 
  -8   9  11      140.01      121.59     46.96 o 
  -7   9  11      336.97      295.13     58.64 o 
  -6   9  11     6982.65     6770.92    205.25 o 
  -5   9  11        1.23      200.73     31.29 o 
  -4   9  11       51.79       25.31     21.12 o 
  -3   9  11     3331.01     2995.30    109.33 o 
  -2   9  11     4415.82     3985.30    139.92 o 
  -1   9  11     6019.97     5707.22    211.88 o 
   0   9  11     1479.63     1379.90     50.01 o 
   1   9  11      693.88      670.35     37.60 o 
   2   9  11      701.32      966.39     58.02 o 
   3   9  11     4694.35     3892.95    136.71 o 
   4   9  11      234.21      219.61     24.08 o 
   5   9  11      262.13      247.46     25.90 o 
   6   9  11     6399.15     5852.04    170.27 o 
   7   9  11      478.86      389.60     53.41 o 
   8   9  11     4495.48     4122.26    125.11 o 
   9   9  11      364.55      458.45     30.34 o 
  10   9  11      391.01      540.38     52.86 o 
  -9  10  11       16.44       17.06     21.35 o 
  -8  10  11     1266.87     1387.94    109.06 o 
  -7  10  11     1525.10     1546.98     69.06 o 
  -6  10  11       31.11        3.03     15.07 o 
  -5  10  11      684.73      623.74     33.80 o 
  -4  10  11      757.80      709.97     39.74 o 
  -3  10  11       12.64       64.31     21.40 o 
  -2  10  11     1324.97     1171.45     52.66 o 
  -1  10  11      484.82      467.81     31.62 o 
   0  10  11      184.98      153.32     63.27 o 
   1  10  11     1228.23     1146.40     52.43 o 
   2  10  11     1507.34     1408.33     60.51 o 
   3  10  11      310.82      270.13     26.19 o 
   4  10  11     2449.00     2189.84     84.52 o 
   5  10  11       66.37       95.50     20.87 o 
   6  10  11      816.07      732.75     35.46 o 
   7  10  11      887.60      807.28     39.04 o 
   8  10  11       10.75       27.42     17.18 o 
   9  10  11     1359.50     1413.06     55.26 o 
  -9  11  11     1671.78     1903.67     84.25 o 
  -8  11  11     2506.36     2592.36    104.96 o 
  -7  11  11      166.54      216.19     27.10 o 
  -6  11  11      136.19      103.65     29.22 o 
  -5  11  11      859.96      877.94     35.56 o 
  -4  11  11        1.68       -9.07     16.36 o 
  -3  11  11     2428.90     2307.23     93.54 o 
  -2  11  11     1725.67     1651.15     67.96 o 
  -1  11  11      144.24      114.49     25.91 o 
   0  11  11      226.67      209.40     30.57 o 
   1  11  11       58.22       32.44     29.67 o 
   2  11  11       85.11       66.11     23.98 o 
   3  11  11      737.39      669.64     40.33 o 
   4  11  11     1318.06     1228.70     56.75 o 
   5  11  11     1281.28     1247.79     57.49 o 
   6  11  11      494.42      497.46     36.09 o 
   7  11  11      446.98      492.80     31.33 o 
   8  11  11      222.10      283.49     26.00 o 
  -8  12  11      241.82      288.47     34.53 o 
  -7  12  11      608.34      626.48     41.97 o 
  -6  12  11      301.54      294.88     25.97 o 
  -5  12  11      403.20      425.14     33.79 o 
  -4  12  11     1739.86     1895.80     67.04 o 
  -3  12  11        2.94        5.69     39.03 o 
  -2  12  11      595.73      607.18     47.79 o 
  -1  12  11      616.03      606.06     47.50 o 
   0  12  11     1870.23     1699.38     94.37 o 
   1  12  11      986.58      757.76     96.88 o 
   2  12  11        2.13       -6.77     20.73 o 
   3  12  11      593.20      643.07     49.52 o 
   4  12  11      355.25      386.92     32.67 o 
   5  12  11      338.22      412.14     33.90 o 
   6  12  11      142.84      121.52     24.65 o 
   7  12  11      254.95      311.03     26.55 o 
  -7  13  11       18.30       20.58     17.42 o 
  -6  13  11      124.88       98.25     19.12 o 
  -5  13  11     3705.22     3876.80    123.21 o 
  -4  13  11       22.26       36.79     68.75 o 
  -3  13  11      253.56      250.21     35.16 o 
  -2  13  11      544.62      601.69     49.02 o 
  -1  13  11     1061.10     1146.24     68.00 o 
   0  13  11      258.23      250.38     34.13 o 
   1  13  11      213.74      200.54     32.43 o 
   2  13  11       38.36       23.18     24.49 o 
   3  13  11        1.30      -20.99     22.00 o 
   4  13  11      530.82      543.74     47.59 o 
   5  13  11      382.76      409.67     42.50 o 
   6  13  11        1.66       10.77     54.87 o 
  -5  14  11      991.89      902.90     81.50 o 
  -4  14  11     1372.62     1482.29     82.69 o 
  -3  14  11      199.87      338.82     48.90 o 
  -2  14  11      279.45      232.29     45.39 o 
  -1  14  11     1205.52     1127.23    101.68 o 
   0  14  11      406.18      328.91     51.99 o 
   1  14  11      432.34      434.08     43.62 o 
   2  14  11      926.46     1035.56     65.52 o 
   3  14  11      861.07      836.21     58.52 o 
   4  14  11      724.58      800.99     57.97 o 
   5  14  11      190.02      186.02     34.74 o 
  -3  15  11     1010.67     1039.46     67.13 o 
  -2  15  11     1603.36     1704.32     91.78 o 
  -1  15  11     3886.86     3735.75    169.23 o 
   0  15  11      593.12      684.84     54.37 o 
   1  15  11       36.35       30.08     26.97 o 
   2  15  11     1340.49     1378.06     94.54 o 
   3  15  11     1676.66     1922.78    100.34 o 
 -12   0  12      539.25      486.64     63.27 o 
 -11   0  12    12247.39    11177.42    661.67 o 
 -10   0  12      113.66       65.78     34.10 o 
  -9   0  12     1514.23     1126.33     91.53 o 
  -8   0  12    10442.04     8265.44    491.57 o 
  -7   0  12       53.41       60.77     29.84 o 
  -6   0  12     5317.24     4566.24    279.76 o 
  -5   0  12       55.95       79.60     16.30 o 
  -4   0  12     1709.69     1688.97     65.67 o 
  -3   0  12     2823.75     2678.79     96.80 o 
  -2   0  12      428.61      473.78     28.90 o 
   0   0  12     2664.11     2332.24     82.14 o 
   1   0  12    13045.58    11376.18    461.63 o 
   2   0  12     1207.56     2591.96    164.92 o 
   3   0  12     1391.00     1344.97     70.18 o 
   4   0  12      318.39      298.92     32.78 o 
   5   0  12      533.52     1060.63     89.44 o 
   6   0  12    15712.39    14824.23    602.87 o 
   7   0  12       82.44      118.78     26.39 o 
   8   0  12       41.21       10.27     24.72 o 
   9   0  12        6.72      -33.19     22.12 o 
  10   0  12     1449.87     1432.28     79.55 o 
  11   0  12     2690.82     2856.43    135.76 o 
 -12   1  12     1014.54     1011.39     64.45 o 
 -11   1  12      450.86      470.78     42.47 o 
 -10   1  12     1877.50     1680.34     87.53 o 
  -9   1  12      182.38      293.45     32.50 o 
  -8   1  12      455.19      351.27     34.46 o 
  -7   1  12     3407.06     2603.09    120.63 o 
  -5   1  12      169.28      440.69     87.26 o 
  -4   1  12      244.70      271.49     21.49 o 
  -3   1  12      393.15      415.44     18.80 o 
  -2   1  12     2869.78     2624.05     67.30 o 
  -1   1  12      270.14      688.79     24.16 o 
   0   1  12      519.96      929.95     31.54 o 
   1   1  12      913.53      724.67     27.16 o 
   2   1  12     3193.15     2810.84     88.47 o 
   3   1  12     2759.77     4233.47    127.99 o 
   4   1  12     4174.69     3750.07    115.55 o 
   5   1  12     1050.09     1271.58     48.17 o 
   6   1  12      919.61     1393.47     52.11 o 
   7   1  12      638.16      562.71     31.56 o 
   8   1  12     2084.02     2014.85     70.08 o 
   9   1  12     1077.99      949.85     42.29 o 
  10   1  12      595.63      619.80     35.47 o 
  11   1  12       60.99       48.95     47.51 o 
 -12   2  12      224.06      194.72     32.92 o 
 -11   2  12        4.32       -9.06     36.32 o 
 -10   2  12      460.71      344.02     41.29 o 
  -9   2  12     1602.64     1389.74     74.94 o 
  -7   2  12      253.42      268.56     43.38 o 
  -6   2  12       10.33       19.35     19.77 o 
  -5   2  12      696.38      583.31     33.68 o 
  -4   2  12      134.02      195.69     14.20 o 
  -3   2  12      261.52      377.71     18.26 o 
  -2   2  12      186.99      198.55     17.56 o 
  -1   2  12     1030.99      953.02     29.81 o 
   0   2  12       43.68     1841.39     87.01 o 
   1   2  12     1098.82     1481.44     44.93 o 
   2   2  12      635.58      686.93     26.71 o 
   3   2  12     5571.57     5123.54    134.34 o 
   4   2  12      161.74      471.87     59.10 o 
   5   2  12     1806.54     1661.53     58.76 o 
   6   2  12      824.75      779.78     36.35 o 
   7   2  12      343.47      286.49     24.14 o 
   8   2  12      669.25      607.61     33.49 o 
   9   2  12      168.20      184.65     30.40 o 
  10   2  12     1938.47     1978.85     81.28 o 
  11   2  12      313.11      395.49     35.42 o 
 -12   3  12      677.74      653.22     51.79 o 
 -11   3  12      549.38      480.08     44.06 o 
 -10   3  12       33.78       47.14     24.26 o 
  -9   3  12      248.22      237.83     31.87 o 
  -8   3  12     1970.66     1667.38     85.64 o 
  -7   3  12       26.85       75.70     32.56 o 
  -6   3  12       36.28       72.25     17.50 o 
  -5   3  12     2979.85     2437.34     91.86 o 
  -4   3  12       12.54      179.21     21.45 o 
  -3   3  12     8070.09     7679.95    182.80 o 
  -2   3  12      743.82      895.78     36.90 o 
  -1   3  12      643.39     1246.22     39.25 o 
   0   3  12     6093.68     5702.18    149.33 o 
   1   3  12      900.48      951.47     30.05 o 
   2   3  12      477.82      948.46     35.82 o 
   3   3  12     3778.39     3488.61     94.46 o 
   4   3  12     2570.30     2370.45     67.54 o 
   5   3  12     1099.03      995.07     35.13 o 
   6   3  12     5085.02     4397.92    134.91 o 
   7   3  12      117.86      154.59     19.48 o 
   8   3  12       77.12       75.44     22.16 o 
   9   3  12     6768.67     6337.47    219.05 o 
  10   3  12      192.29      138.37     25.61 o 
  11   3  12      322.10      307.22     35.51 o 
 -11   4  12      103.25       44.50     26.03 o 
 -10   4  12      163.42      140.10     28.63 o 
  -9   4  12     2532.79     2314.14    111.80 o 
  -8   4  12      232.13      301.22     33.57 o 
  -7   4  12        8.22       27.23     27.67 o 
  -6   4  12        1.40      -10.04     15.58 o 
  -5   4  12     2413.62     1980.22     77.64 o 
  -4   4  12     2755.17     2753.06    102.18 o 
  -3   4  12       36.89      107.62     26.72 o 
  -2   4  12        0.01       80.49     16.10 o 
  -1   4  12     2735.30     2898.77     72.71 o 
   0   4  12     1002.50      819.11     27.48 o 
   1   4  12      341.42      723.05     40.54 o 
   2   4  12      356.08      404.36     19.15 o 
   3   4  12      357.62      429.48     21.94 o 
   4   4  12       48.26       55.50     12.72 o 
   5   4  12       93.28      122.94     14.70 o 
   6   4  12       31.47       18.67     14.00 o 
   7   4  12        0.29      -20.66     16.12 o 
   8   4  12     1577.94     1457.33     63.39 o 
   9   4  12     1056.61     1037.51     51.56 o 
  10   4  12     2396.49     2224.29     89.28 o 
  11   4  12       71.15      106.65     24.47 o 
 -11   5  12       14.96       -2.52     16.03 o 
 -10   5  12      327.47      351.20     31.10 o 
  -9   5  12      830.56      786.52     41.41 o 
  -8   5  12      408.60      374.42     28.30 o 
  -7   5  12     2170.55     1924.83     77.34 o 
  -6   5  12     7400.15     6292.74    218.66 o 
  -5   5  12     1103.28     1423.56    146.50 o 
  -4   5  12     1732.83     1692.45     68.45 o 
  -3   5  12      338.12      357.08     22.63 o 
  -2   5  12       16.45       24.20     10.63 o 
  -1   5  12     5804.21     4965.73    119.50 o 
   0   5  12      120.41      204.88     19.42 o 
   1   5  12     3868.47     3631.37     89.48 o 
   2   5  12     7206.53     6051.34    144.45 o 
   3   5  12       23.56       94.29     12.84 o 
   4   5  12      343.47      321.56     22.12 o 
   5   5  12      808.39      821.06     34.94 o 
   6   5  12      111.33      149.50     15.53 o 
   7   5  12      171.50      230.91     20.88 o 
   8   5  12     1713.62     1511.78     65.01 o 
   9   5  12      447.46      461.16     35.32 o 
  10   5  12      507.35      555.03     39.06 o 
  11   5  12       97.55      127.63     40.94 o 
 -11   6  12     1387.22     1350.50     83.59 o 
 -10   6  12       21.20       21.67     16.10 o 
  -9   6  12      438.39      434.42     28.36 o 
  -8   6  12     3637.65     3580.33    126.79 o 
  -7   6  12       25.86       51.41     29.18 o 
  -6   6  12     4139.05     3617.93    132.11 o 
  -5   6  12      185.70      425.10     36.97 o 
  -4   6  12      260.68      209.18     24.04 o 
  -3   6  12      110.79      119.65     28.04 o 
  -2   6  12      272.54      251.10     17.43 o 
  -1   6  12      138.61      153.78     15.19 o 
   0   6  12     2553.39     2214.87     63.40 o 
   1   6  12     2333.33     2052.85     66.87 o 
   2   6  12     1842.44     1843.83     54.74 o 
   3   6  12       27.08       33.25     11.72 o 
   4   6  12      344.66      373.77     23.75 o 
   5   6  12       98.77      126.86     19.90 o 
   6   6  12     2881.88     2632.32     82.24 o 
   7   6  12       10.39       23.03     12.90 o 
   8   6  12      464.22      372.09     24.44 o 
   9   6  12     1328.07     1285.05     59.68 o 
  10   6  12       19.13       26.04     20.96 o 
 -10   7  12      157.98      223.67     28.30 o 
  -9   7  12      132.89       74.50     22.73 o 
  -8   7  12      156.99      142.06     22.23 o 
  -7   7  12     1632.37     1495.68     65.01 o 
  -6   7  12      369.88      584.59     46.12 o 
  -5   7  12      357.11      325.81     28.99 o 
  -4   7  12      572.93      573.11     44.02 o 
  -3   7  12       23.26       37.56     18.80 o 
  -2   7  12     2579.56     2231.91     64.32 o 
  -1   7  12      236.42      809.45     52.70 o 
   0   7  12      382.31      350.38     20.36 o 
   1   7  12     3405.90     2911.87     90.65 o 
   2   7  12      564.26      547.70     28.46 o 
   3   7  12     2549.88     2247.74     88.10 o 
   4   7  12      466.97      455.74     33.99 o 
   5   7  12       45.19       46.87     17.74 o 
   6   7  12       34.58       33.40     14.87 o 
   7   7  12      642.22      712.10     33.82 o 
   8   7  12     1497.20     1438.02     53.08 o 
   9   7  12      146.46      217.19     26.91 o 
  10   7  12     1703.92     1729.06     74.56 o 
 -10   8  12      332.51      339.24     42.02 o 
  -9   8  12        4.17      -28.55     19.04 o 
  -8   8  12      194.24      185.12     78.82 o 
  -7   8  12     1354.59     1272.90     51.37 o 
  -6   8  12      476.49      944.64     60.05 o 
  -5   8  12     2149.71     2300.49    119.48 o 
  -4   8  12       18.90       46.98     47.90 o 
  -3   8  12       44.46      145.49     41.52 o 
  -2   8  12      136.79      194.94     29.56 o 
  -1   8  12     1324.36     1266.10     41.64 o 
   0   8  12        0.86       44.11     33.00 o 
   1   8  12     1088.54     1067.96     45.86 o 
   2   8  12      588.01      586.29     35.83 o 
   3   8  12      703.20      731.49     39.37 o 
   4   8  12       65.11      132.89     20.66 o 
   5   8  12        2.41      -10.47     16.08 o 
   6   8  12      170.65      143.58     18.61 o 
   7   8  12     3251.80     3108.50     96.99 o 
   8   8  12      453.76      604.49     33.21 o 
   9   8  12      959.56      914.86     41.37 o 
  -9   9  12        5.16       20.88     24.34 o 
  -8   9  12      115.05      160.57     73.27 o 
  -7   9  12       26.35       -1.60     16.36 o 
  -6   9  12      145.11      283.99     45.46 o 
  -5   9  12       69.54       42.38     20.49 o 
  -4   9  12        1.71      -23.45     15.63 o 
  -3   9  12      734.29      740.30     40.29 o 
  -2   9  12       35.23       29.82     17.52 o 
  -1   9  12      360.41      376.98     28.11 o 
   0   9  12      836.36      842.29     41.36 o 
   1   9  12      956.30      975.50     47.35 o 
   2   9  12      216.47      211.07     28.67 o 
   3   9  12       44.56       54.79     18.72 o 
   4   9  12     1684.33     1550.45     65.01 o 
   5   9  12      340.24      372.72     45.45 o 
   6   9  12      521.42      592.12     37.52 o 
   7   9  12       28.95       29.09     16.74 o 
   8   9  12       10.38       26.35     16.76 o 
   9   9  12     1631.69     1550.99     58.31 o 
  -9  10  12     2143.48     2166.93    113.05 o 
  -8  10  12      629.17      604.87     50.80 o 
  -7  10  12       11.34       11.51     23.20 o 
  -6  10  12      136.28      164.08     21.43 o 
  -5  10  12     1575.27     1812.98    130.77 o 
  -4  10  12      346.62      328.05     40.41 o 
  -3  10  12      318.22      325.04     34.60 o 
  -2  10  12      730.62      660.41     41.12 o 
  -1  10  12       43.51       37.18     17.96 o 
   0  10  12      951.65     1037.03    111.63 o 
   1  10  12      923.20      744.14     40.96 o 
   2  10  12       76.83       68.54     19.73 o 
   3  10  12      458.32      505.85     45.57 o 
   4  10  12      553.44      600.93     37.75 o 
   5  10  12      703.01      657.90     39.68 o 
   6  10  12       23.33        9.72     18.93 o 
   7  10  12     1149.43     1099.20     45.67 o 
   8  10  12        3.18       -4.49     16.64 o 
  -8  11  12      291.93      363.74     34.52 o 
  -7  11  12        1.61      -28.03     18.68 o 
  -6  11  12     2469.92     2383.33     81.78 o 
  -5  11  12       45.06       27.97     17.36 o 
  -4  11  12     1578.31     1631.17     96.66 o 
  -3  11  12       44.63       33.01     19.17 o 
  -2  11  12       15.49       25.56     23.82 o 
  -1  11  12     3349.22     3011.64    136.64 o 
   0  11  12       34.54       81.17     25.01 o 
   1  11  12      295.91      229.48     38.53 o 
   2  11  12      597.80      575.94     38.03 o 
   3  11  12      379.60      386.17     32.34 o 
   4  11  12      332.70      323.87     32.19 o 
   5  11  12      536.58      595.06     39.56 o 
   6  11  12      129.88      130.48     24.74 o 
   7  11  12      321.02      427.57     35.13 o 
  -7  12  12      182.06      140.60     22.26 o 
  -6  12  12       86.37       79.29     19.18 o 
  -5  12  12      192.82      213.57     27.58 o 
  -4  12  12      251.30      256.46     28.49 o 
  -3  12  12      101.70      151.95     30.49 o 
  -2  12  12      141.58      168.09     30.83 o 
  -1  12  12        0.16       11.82     22.46 o 
   0  12  12      357.29      402.46     39.90 o 
   1  12  12      292.61      380.45     39.11 o 
   2  12  12       82.43       52.64     26.11 o 
   3  12  12       44.27       -2.93     28.46 o 
   4  12  12      286.08      301.82     38.10 o 
   5  12  12        0.91      -14.45     19.11 o 
   6  12  12      100.81       83.58     23.85 o 
  -6  13  12        5.56        3.09     14.56 o 
  -5  13  12       29.93       35.15     47.98 o 
  -4  13  12       34.65       17.93     26.30 o 
  -3  13  12       11.56       21.85     25.03 o 
  -2  13  12      814.83      932.19     87.14 o 
  -1  13  12     1372.60     1222.66     71.59 o 
   0  13  12      602.72      674.14     51.43 o 
   1  13  12       39.62       14.63     24.70 o 
   2  13  12      517.34      494.05     45.28 o 
   3  13  12     1428.22     1414.55     79.14 o 
   4  13  12      313.33      368.18     40.85 o 
   5  13  12        2.49      -19.30     23.35 o 
  -4  14  12      123.97      145.68     43.30 o 
  -3  14  12       44.19       17.68     26.36 o 
  -2  14  12     1213.17     1194.13     72.89 o 
  -1  14  12      509.13      636.04     51.86 o 
   0  14  12     1989.50     1914.51     98.66 o 
   1  14  12        0.00        5.38     34.31 o 
   2  14  12      232.62      337.17     41.04 o 
   3  14  12      191.44      248.79     37.10 o 
 -11   1  13      224.56      276.77     36.63 o 
 -10   1  13     1119.45     1084.99     70.21 o 
  -9   1  13      444.23      437.61     40.16 o 
  -8   1  13      890.09      826.56     53.27 o 
  -7   1  13     2989.29     2694.22    125.45 o 
  -6   1  13      641.59      530.15     41.34 o 
  -5   1  13       75.02      233.97     37.69 o 
  -4   1  13      232.81      269.10     16.53 o 
  -3   1  13     1188.44     1078.36     33.50 o 
  -2   1  13       10.25      227.25     15.37 o 
  -1   1  13     1808.75     1774.31     47.94 o 
   0   1  13     1288.54     1051.88     40.48 o 
   1   1  13       83.28      100.33     16.60 o 
   2   1  13     5850.14     5567.59    165.77 o 
   3   1  13      522.69      693.52     32.82 o 
   4   1  13      553.30      566.63     30.58 o 
   5   1  13      356.63      318.40     24.14 o 
   6   1  13     6153.73     5409.95    163.78 o 
   7   1  13     1595.59     1611.22     59.14 o 
   8   1  13       21.48       22.27     17.52 o 
   9   1  13      695.25      708.94     36.51 o 
  10   1  13      343.21      363.23     29.08 o 
  11   1  13      766.97      759.09     46.62 o 
 -11   2  13     1621.51     1352.56     77.40 o 
 -10   2  13       65.57       50.01     26.11 o 
  -9   2  13        3.84       38.54     22.28 o 
  -8   2  13     1533.93     1156.94     66.26 o 
  -7   2  13       39.24       49.02     21.94 o 
  -6   2  13     2345.97     1849.98     91.64 o 
  -5   2  13      501.61      499.34     31.94 o 
  -4   2  13      521.99      583.41     29.77 o 
  -3   2  13      143.41      215.08     19.25 o 
  -2   2  13     2414.41     2389.48     77.01 o 
  -1   2  13     2687.55     2292.15     59.45 o 
   0   2  13        8.98      223.09     38.53 o 
   1   2  13      544.77      654.30     27.84 o 
   2   2  13     1071.59     1021.81     40.78 o 
   3   2  13     1472.92     1414.17     51.70 o 
   4   2  13      170.19      237.02     21.11 o 
   5   2  13      719.36      688.19     33.47 o 
   6   2  13     4697.96     4670.45    143.21 o 
   7   2  13      228.11      223.31     23.60 o 
   8   2  13      645.68      606.60     34.23 o 
   9   2  13        4.94      -10.91     16.49 o 
  10   2  13      923.31      928.67     49.68 o 
 -11   3  13       10.89      -11.74     22.40 o 
 -10   3  13        0.20       -9.24     22.80 o 
  -9   3  13      188.85      139.25     28.19 o 
  -8   3  13       20.17        0.29     20.86 o 
  -7   3  13      467.45      473.32     40.03 o 
  -6   3  13      173.32      175.11     37.61 o 
  -5   3  13     1569.85     1430.07     60.59 o 
  -4   3  13     1175.66     1051.50     41.78 o 
  -3   3  13       45.51      294.12     41.14 o 
  -2   3  13     2334.75     2165.47     63.08 o 
  -1   3  13       29.66      192.41     24.66 o 
   0   3  13        2.39        7.11      9.57 o 
   1   3  13        5.68       12.90     10.49 o 
   2   3  13       25.57       61.40     12.34 o 
   3   3  13     1882.12     2076.90     69.78 o 
   4   3  13      660.04      601.84     31.19 o 
   5   3  13       84.19       65.49     16.70 o 
   6   3  13       16.79      -22.33     15.61 o 
   7   3  13      907.70      877.84     39.81 o 
   8   3  13       15.75      -13.33     17.82 o 
   9   3  13      298.07      286.82     35.51 o 
  10   3  13      451.82      543.92     40.09 o 
 -11   4  13     1192.35     1098.21     67.64 o 
 -10   4  13        1.42        4.17     22.59 o 
  -9   4  13      472.80      499.29     43.29 o 
  -8   4  13       23.39       38.29     23.64 o 
  -7   4  13       71.49      115.67     26.05 o 
  -6   4  13       20.27       34.99     17.88 o 
  -5   4  13       13.84      246.25     43.05 o 
  -4   4  13      692.03     1285.39     56.49 o 
  -3   4  13       91.30      112.96     14.20 o 
  -2   4  13      508.03      660.19     24.77 o 
  -1   4  13      148.35      134.52     13.47 o 
   0   4  13     1186.35     1084.24     33.55 o 
   1   4  13     2461.79     2208.22     58.14 o 
   2   4  13     1024.11      893.62     30.45 o 
   3   4  13       52.78      102.73     14.03 o 
   4   4  13       46.36       29.50     16.31 o 
   5   4  13       34.40       14.12     15.81 o 
   6   4  13      937.60      843.51     44.13 o 
   7   4  13     1116.15     1052.81     50.88 o 
   8   4  13      201.45      196.91     26.59 o 
   9   4  13      466.71      466.75     36.44 o 
  10   4  13      417.19      406.74     34.88 o 
 -10   5  13     1094.96     1047.25     50.66 o 
  -9   5  13      963.47      841.52     56.50 o 
  -8   5  13      180.07      211.89     44.89 o 
  -7   5  13      254.25      241.57     40.66 o 
  -6   5  13       65.20       59.23     19.70 o 
  -5   5  13      166.11      180.11     23.48 o 
  -4   5  13     2039.21     1728.48     70.74 o 
  -3   5  13      944.28     1981.99    104.15 o 
  -2   5  13        1.44       33.92     11.18 o 
  -1   5  13      382.18      366.27     18.99 o 
   0   5  13      353.52      356.07     18.85 o 
   1   5  13      369.34      464.71     20.75 o 
   2   5  13     1182.10     1070.58     33.78 o 
   3   5  13      881.95      772.55     27.71 o 
   4   5  13      256.09      293.17     21.56 o 
   5   5  13      116.24       90.11     16.78 o 
   6   5  13     2604.89     2416.63     92.99 o 
   7   5  13      257.14      243.68     26.66 o 
   8   5  13     1800.82     1815.15     75.96 o 
   9   5  13     1552.10     1629.24     70.98 o 
  10   5  13      650.34      670.86     43.43 o 
 -10   6  13      813.43      777.08     55.74 o 
  -9   6  13      284.99      252.81     39.75 o 
  -8   6  13     1727.61     1629.45     96.54 o 
  -7   6  13       45.84       89.87     21.73 o 
  -6   6  13        3.87       52.18     40.03 o 
  -5   6  13     5457.07     5559.95    239.23 o 
  -4   6  13       10.65      247.71     36.90 o 
  -3   6  13     3248.98     2881.35     90.64 o 
  -2   6  13     3299.20     2917.21     80.77 o 
  -1   6  13     1141.56     1164.20     39.15 o 
   0   6  13     1555.63     2023.43    120.18 o 
   1   6  13      828.72      839.13     35.67 o 
   2   6  13       84.76      188.28     16.04 o 
   3   6  13      216.82      329.70     20.09 o 
   4   6  13     3623.91     3206.03     99.06 o 
   5   6  13     2054.73     2207.80     95.87 o 
   6   6  13      198.97      224.36     27.06 o 
   7   6  13      801.45      775.95     43.56 o 
   8   6  13        2.39       23.85     19.54 o 
   9   6  13     3552.78     3597.50    133.61 o 
 -10   7  13      142.26      178.10     32.87 o 
  -9   7  13     1264.34     1286.49     81.33 o 
  -8   7  13       10.50        6.97     64.28 o 
  -7   7  13     1429.13     1325.18    114.56 o 
  -6   7  13     2732.84     2464.18     96.18 o 
  -4   7  13      665.44      618.36     38.19 o 
  -3   7  13      985.04      958.66     45.81 o 
  -2   7  13      316.43      905.22    106.41 o 
  -1   7  13     2241.96     1802.24     54.55 o 
   0   7  13     1418.94     1559.90     48.83 o 
   1   7  13        6.83       66.44     17.63 o 
   2   7  13     1379.31     1395.87     45.06 o 
   3   7  13      106.97      158.14     18.70 o 
   4   7  13      374.38      479.96     28.15 o 
   5   7  13      984.44      940.31     39.65 o 
   6   7  13     1435.66     1296.79     49.37 o 
   7   7  13      138.84      154.72     24.49 o 
   8   7  13     1697.38     1639.55     71.14 o 
   9   7  13      448.73      656.44     43.52 o 
  -9   8  13      173.78      200.18     36.61 o 
  -8   8  13      416.08      396.41     40.93 o 
  -7   8  13      452.95      596.73     39.30 o 
  -6   8  13      445.68      558.02     37.16 o 
  -5   8  13      781.57      770.12     51.88 o 
  -4   8  13      382.19      422.14     31.10 o 
  -3   8  13     2539.27     2306.30    104.09 o 
  -2   8  13     1121.54     1172.90     52.52 o 
  -1   8  13     1429.15     1546.83    121.35 o 
   0   8  13      232.10      228.67     20.08 o 
   1   8  13     2573.85     2352.02     68.31 o 
   2   8  13     1649.64     1666.06     58.52 o 
   3   8  13     1560.82     1583.31     86.07 o 
   4   8  13       46.62       47.34     19.41 o 
   5   8  13      535.14      543.29     35.88 o 
   6   8  13     3797.89     3533.54    127.36 o 
   7   8  13       64.95       96.62     18.92 o 
   8   8  13      529.03      649.78     56.42 o 
   9   8  13       61.95       84.63     23.97 o 
  -9   9  13      975.57      939.91     66.23 o 
  -8   9  13      330.70      390.66     34.68 o 
  -7   9  13       14.09      -34.61     25.28 o 
  -6   9  13      697.22      659.43     41.20 o 
  -5   9  13       21.59       34.54     17.16 o 
  -4   9  13      102.78      107.87     30.47 o 
  -3   9  13       28.21       45.11     18.80 o 
  -2   9  13      196.46      155.83     22.64 o 
  -1   9  13      611.08      644.78     37.23 o 
   0   9  13      295.69      266.45     29.84 o 
   1   9  13      537.69      632.43     38.48 o 
   2   9  13      935.27      793.17     42.24 o 
   3   9  13      248.08      295.50     38.32 o 
   4   9  13       12.51       22.49     18.37 o 
   5   9  13      446.07      487.05     34.86 o 
   6   9  13       11.96       20.58     18.96 o 
   7   9  13     1746.36     1784.81     90.80 o 
   8   9  13     1253.13     1253.72     50.50 o 
  -8  10  13       34.03       23.28     28.89 o 
  -7  10  13      101.35      185.96     28.18 o 
  -6  10  13      125.56      178.44     34.19 o 
  -5  10  13      136.10      160.32     21.94 o 
  -4  10  13      628.28      562.36     55.20 o 
  -3  10  13       11.01        7.94     17.68 o 
  -2  10  13        0.49        1.90     16.81 o 
  -1  10  13      565.11      465.93     40.96 o 
   0  10  13      235.91      288.88     34.31 o 
   1  10  13       34.06       44.57     19.79 o 
   2  10  13      196.02      250.20     27.31 o 
   3  10  13     1274.23     1238.72     56.98 o 
   4  10  13      323.33      332.00     33.06 o 
   5  10  13        3.41        1.70     19.18 o 
   6  10  13      425.17      445.44     35.15 o 
   7  10  13      383.15      432.29     35.21 o 
  -7  11  13      345.44      494.56     74.31 o 
  -6  11  13       15.50       26.60     18.69 o 
  -5  11  13       66.82      147.21     21.05 o 
  -4  11  13      547.17      606.47     50.61 o 
  -3  11  13        2.00       -3.62     18.25 o 
  -2  11  13       28.07       30.26     32.01 o 
  -1  11  13     1278.88     1329.24     93.37 o 
   0  11  13      154.50      203.22     31.58 o 
   1  11  13       79.03      117.10     36.78 o 
   2  11  13      116.19      151.94     24.57 o 
   3  11  13      792.31      748.99     43.56 o 
   4  11  13      546.75      574.77     38.99 o 
   5  11  13      795.74      772.36     45.88 o 
   6  11  13       75.74       74.73     22.73 o 
  -6  12  13       59.48      123.34     25.50 o 
  -5  12  13     2947.29     2992.33    114.34 o 
  -4  12  13      405.85      501.50     45.93 o 
  -3  12  13      895.96      918.07    107.99 o 
  -2  12  13     2498.28     2402.93    115.06 o 
  -1  12  13     1442.79     1484.11     80.72 o 
   0  12  13     2736.84     2475.49    185.94 o 
   1  12  13     2657.69     2431.39    126.01 o 
   2  12  13       23.67       83.58     34.10 o 
   3  12  13      288.20      289.20     37.33 o 
   4  12  13     2590.17     2397.60     95.05 o 
   5  12  13      566.29      533.10     50.51 o 
  -4  13  13      364.66      405.06     43.50 o 
  -3  13  13     1192.35     1210.87     72.10 o 
  -2  13  13      158.80      220.97     35.24 o 
  -1  13  13     1663.28     1601.07    146.36 o 
   0  13  13      804.07      868.48     59.20 o 
   1  13  13      870.95      870.81     60.09 o 
   2  13  13      747.46      830.59     57.98 o 
   3  13  13      180.67      234.53     36.47 o 
   4  13  13       51.68       66.30     28.74 o 
  -1  14  13      471.22      529.98     78.11 o 
   0  14  13       53.38       60.61     28.15 o 
 -10   0  14      952.30      693.18     75.39 o 
  -9   0  14       15.38       62.77     33.69 o 
  -8   0  14     1541.82     1248.36    100.47 o 
  -7   0  14     4157.66     3378.56    217.24 o 
  -5   0  14     9017.82     7988.27    476.44 o 
  -4   0  14     1387.20     1592.60     68.99 o 
  -3   0  14      263.48      484.28     31.19 o 
  -2   0  14    12791.01    13154.45    437.96 o 
  -1   0  14       32.18      260.87     42.55 o 
   0   0  14     1202.11     1419.69     72.54 o 
   1   0  14     2054.07     1867.94     95.50 o 
   2   0  14     9069.18     7956.28    329.68 o 
   3   0  14     8756.76    10521.31    431.93 o 
   4   0  14       75.84      140.70     35.61 o 
   5   0  14     3781.30     3458.47    154.74 o 
   7   0  14     8434.75     7903.26    332.29 o 
   8   0  14      962.12      898.26     59.10 o 
   9   0  14       34.99       25.66     26.31 o 
  10   0  14     1230.47     1182.06     72.36 o 
 -10   1  14      229.40      158.35     30.55 o 
  -9   1  14      169.44      144.12     28.84 o 
  -8   1  14       39.60       73.41     24.37 o 
  -7   1  14      121.84      126.76     26.36 o 
  -6   1  14     1605.61     1358.74     73.50 o 
  -5   1  14     1153.07     1307.22     70.94 o 
  -4   1  14      489.08      902.21     38.53 o 
  -3   1  14     3257.00     3062.98     78.64 o 
  -2   1  14     2404.85     2376.11     63.38 o 
  -1   1  14     2907.33     3275.58     91.30 o 
   0   1  14       19.38      203.13     18.88 o 
   1   1  14     2738.74     2328.50     76.36 o 
   2   1  14      914.81     1065.13     48.36 o 
   3   1  14     3004.46     2397.23     79.49 o 
   4   1  14      461.31      591.41     31.55 o 
   5   1  14       24.66       45.77     16.88 o 
   6   1  14     5247.71     4780.37    146.96 o 
   7   1  14      255.97      263.17     24.74 o 
   8   1  14      227.74      203.87     24.18 o 
   9   1  14      194.14      188.53     24.62 o 
  10   1  14       15.31        5.94     18.50 o 
 -10   2  14        1.95       -0.32     22.42 o 
  -9   2  14      708.01      562.32     46.41 o 
  -8   2  14      741.79      616.35     46.46 o 
  -7   2  14       56.38       53.06     23.16 o 
  -6   2  14     1259.63     1046.45     69.67 o 
  -5   2  14      509.26      467.42     27.82 o 
  -4   2  14     1921.92     1684.96     59.24 o 
  -3   2  14      586.14      726.28     27.52 o 
  -2   2  14      294.11      349.58     19.02 o 
  -1   2  14      957.53      846.80     32.74 o 
   0   2  14        1.45      -11.48     10.58 o 
   1   2  14      235.16      231.50     20.86 o 
   2   2  14      191.74      466.57     52.36 o 
   3   2  14       63.21       83.64     17.54 o 
   4   2  14      749.23      676.13     33.70 o 
   5   2  14       23.36       15.01     16.34 o 
   6   2  14      104.85      105.93     19.83 o 
   7   2  14      167.77      153.88     21.42 o 
   8   2  14       37.32        4.13     17.58 o 
   9   2  14      444.98      512.74     35.19 o 
  10   2  14       80.75      118.61     25.29 o 
 -10   3  14     1934.59     1717.82     91.43 o 
  -9   3  14       97.35       80.72     26.98 o 
  -8   3  14      566.55      451.30     41.87 o 
  -7   3  14       85.87      108.51     26.00 o 
  -6   3  14      262.28      208.21     30.32 o 
  -5   3  14      796.07      646.35     37.70 o 
  -4   3  14     1050.06     1099.60     49.07 o 
  -3   3  14      361.95      354.40     21.33 o 
  -2   3  14      183.17      232.04     16.27 o 
  -1   3  14     2291.51     2454.74     64.06 o 
   0   3  14       24.16        9.93     10.05 o 
   1   3  14     2491.81     2089.36     62.62 o 
   2   3  14     1685.54     1784.33     62.35 o 
   3   3  14      168.23      214.87     21.28 o 
   4   3  14     1981.51     1572.81     57.42 o 
   5   3  14       27.13       12.15     16.36 o 
   6   3  14        9.49      -10.09     16.30 o 
   7   3  14      807.65      763.90     37.60 o 
   8   3  14       62.94       74.71     22.13 o 
   9   3  14      356.79      457.00     37.21 o 
  10   3  14      249.00      219.76     29.67 o 
 -10   4  14       97.98       82.09     27.59 o 
  -9   4  14      748.01      694.50     52.45 o 
  -8   4  14      829.76      812.94    170.81 o 
  -7   4  14     1678.27     1354.24     86.01 o 
  -6   4  14     1770.33     1807.02     91.70 o 
  -4   4  14     3333.40     3085.43     98.50 o 
  -3   4  14      508.67      799.67     71.97 o 
  -2   4  14      209.34      286.30     24.66 o 
  -1   4  14      997.96      923.95     31.00 o 
   0   4  14      818.99     1048.18     39.25 o 
   1   4  14     1932.69     1687.08     47.31 o 
   2   4  14      346.21      441.73     63.16 o 
   3   4  14       29.20       58.79     16.85 o 
   4   4  14     3123.56     3045.70     98.22 o 
   5   4  14      105.18      228.98     22.88 o 
   6   4  14      200.34      210.60     22.30 o 
   7   4  14        1.41      -17.40     25.95 o 
   8   4  14     2248.95     2145.63     87.16 o 
   9   4  14      126.62      115.10     24.71 o 
 -10   5  14      509.09      394.97     42.43 o 
  -9   5  14     1748.72     1561.52     85.12 o 
  -8   5  14     1013.10     1214.87    139.84 o 
  -7   5  14       20.99       59.59     37.11 o 
  -6   5  14     1160.83     1001.39     49.38 o 
  -5   5  14     3635.30     3107.29    129.04 o 
  -4   5  14       97.53      690.47     49.44 o 
  -3   5  14      935.77      829.50     36.84 o 
  -2   5  14       42.90      201.59     40.97 o 
  -1   5  14      911.11      973.35     32.43 o 
   0   5  14     2404.51     2087.53     56.34 o 
   1   5  14        9.96      111.73     33.98 o 
   2   5  14      294.64      317.69     18.39 o 
   3   5  14     1127.26     1064.50     38.71 o 
   4   5  14       58.93      102.69     21.65 o 
   5   5  14     3973.19     3673.93    133.23 o 
   6   5  14     3198.55     2902.87    109.58 o 
   7   5  14       53.07      155.35     24.95 o 
   8   5  14     1708.66     1668.87     72.66 o 
   9   5  14     1314.82     1240.11     60.21 o 
  -9   6  14      321.22      412.21     41.99 o 
  -8   6  14      970.59      745.25     53.46 o 
  -7   6  14     3833.97     3522.27    161.27 o 
  -6   6  14      228.38      650.48     67.04 o 
  -5   6  14     1564.25     1513.11    109.99 o 
  -4   6  14      525.59      532.09     35.51 o 
  -3   6  14      229.40      297.40     23.27 o 
  -2   6  14     5093.23     4551.54    136.51 o 
  -1   6  14     1406.39     1326.15     43.52 o 
   0   6  14      182.12      136.70     16.04 o 
   1   6  14      855.56      707.39     33.27 o 
   2   6  14     2099.46     1968.56     59.07 o 
   3   6  14     3540.69     3271.67    101.53 o 
   4   6  14     1220.89     1219.05     68.55 o 
   5   6  14     1594.48     1561.09     82.33 o 
   6   6  14      573.64      647.43     39.99 o 
   7   6  14     7517.91     6967.19    240.16 o 
   8   6  14      129.20      215.89     28.31 o 
   9   6  14        0.27      -12.33     20.37 o 
  -9   7  14        9.92        9.23     24.23 o 
  -8   7  14      337.22      477.71     43.77 o 
  -7   7  14       11.47       -0.13     23.09 o 
  -6   7  14      394.94      362.79     31.80 o 
  -5   7  14       26.48       49.48     20.45 o 
  -4   7  14     1054.08      894.96     39.75 o 
  -3   7  14       17.33       43.63     17.77 o 
  -2   7  14       33.97      168.67     49.81 o 
  -1   7  14      268.49      290.75     20.55 o 
   0   7  14     1176.25     1117.32     39.04 o 
   1   7  14     1416.69     1516.31     48.43 o 
   2   7  14     2138.74     1896.69     64.71 o 
   3   7  14        2.42       62.33     15.92 o 
   4   7  14      814.98      709.65     34.21 o 
   5   7  14      243.30      277.31     28.41 o 
   6   7  14     2587.46     2525.78     98.31 o 
   7   7  14        2.29       19.37     20.92 o 
   8   7  14      130.12      144.69     26.69 o 
  -8   8  14       81.32       54.12     27.31 o 
  -7   8  14      341.68      392.47     33.79 o 
  -6   8  14      886.64      777.12     44.55 o 
  -5   8  14      674.41      635.47     40.34 o 
  -4   8  14      190.80      163.78     20.89 o 
  -3   8  14     2436.11     2056.59     92.07 o 
  -2   8  14      929.17      795.60     42.33 o 
  -1   8  14       27.67      130.02     18.20 o 
   0   8  14      776.59      730.83     30.78 o 
   1   8  14       17.02      -13.19     14.09 o 
   2   8  14      160.65      181.33     20.67 o 
   3   8  14     1387.38     1183.66     46.67 o 
   4   8  14       13.53        7.11     15.02 o 
   5   8  14        3.67       -2.99     14.84 o 
   6   8  14       79.51       60.80     22.54 o 
   7   8  14      786.97      794.22     46.40 o 
   8   8  14       49.42      117.71     25.19 o 
  -8   9  14        0.74       14.01     25.68 o 
  -7   9  14       34.42        4.20     20.92 o 
  -6   9  14       71.20       94.80     23.48 o 
  -5   9  14      102.39       86.18     19.07 o 
  -4   9  14      508.92      601.68     38.30 o 
  -3   9  14     1304.40     1126.72     53.12 o 
  -2   9  14     1481.27     1301.91     63.27 o 
  -1   9  14     1490.25     1381.08     59.96 o 
   0   9  14      754.67      998.57    105.81 o 
   1   9  14       12.88       10.74     15.71 o 
   2   9  14        0.62       -9.68     14.84 o 
   3   9  14      158.99      187.16     21.42 o 
   4   9  14        6.76      -14.68     15.84 o 
   5   9  14      192.58      192.26     26.44 o 
   6   9  14       53.18       53.18     21.53 o 
   7   9  14      220.60      232.08     30.31 o 
  -7  10  14      157.26      175.91     31.41 o 
  -6  10  14       23.56       45.89     19.05 o 
  -5  10  14      229.87      237.69     26.43 o 
  -4  10  14     1093.84     1088.04     52.73 o 
  -3  10  14      969.42      840.40     45.67 o 
  -2  10  14       20.37        4.11     18.20 o 
  -1  10  14     3135.57     3018.37    185.85 o 
   0  10  14       19.61        6.57     26.16 o 
   1  10  14     1565.93     1455.48     54.71 o 
   2  10  14       40.53       49.28     20.64 o 
   3  10  14      152.24      177.53     35.07 o 
   4  10  14     1886.27     1665.39     71.37 o 
   5  10  14       25.13       34.27     20.49 o 
   6  10  14      306.22      323.17     31.75 o 
  -6  11  14      140.00      179.25     23.87 o 
  -5  11  14     1100.93     1102.62     47.71 o 
  -4  11  14      336.21      304.88     29.98 o 
  -3  11  14     1339.34     1328.08    115.93 o 
  -2  11  14       12.21       -9.76     22.36 o 
  -1  11  14       32.29       -1.58     23.46 o 
   0  11  14     3178.23     2920.26    135.09 o 
   1  11  14       97.39       94.46     33.18 o 
   2  11  14      220.08      163.73     25.99 o 
   3  11  14      867.12      936.00     50.20 o 
   4  11  14      891.80      989.34     52.01 o 
   5  11  14     1441.75     1282.08     61.29 o 
  -4  12  14      756.68      836.80     60.93 o 
  -3  12  14       88.55       94.32     29.00 o 
  -2  12  14       82.69      124.85     30.33 o 
  -1  12  14      318.43      379.16     40.65 o 
   0  12  14       57.94       60.99     26.86 o 
   1  12  14      119.48      108.77     29.71 o 
   2  12  14       36.05       25.17     26.15 o 
   3  12  14        0.44       -2.01     20.08 o 
   4  12  14      154.60      157.67     27.26 o 
  -1  13  14       64.06       42.74     25.77 o 
   0  13  14      810.35      768.63     56.93 o 
   1  13  14      524.83      477.96     45.99 o 
 -10   1  15     1179.16     1031.60     66.04 o 
  -9   1  15       37.01       20.54     25.16 o 
  -8   1  15       92.90      107.28     27.18 o 
  -7   1  15       32.88       19.61     23.11 o 
  -6   1  15     2621.99     2117.11    104.37 o 
  -5   1  15      309.01      331.32     42.88 o 
  -4   1  15       92.45      100.06     18.39 o 
  -3   1  15       48.52       32.86     12.75 o 
  -2   1  15      289.36      256.83     18.27 o 
  -1   1  15     2610.37     2824.58     80.92 o 
   0   1  15       42.10      129.31     20.25 o 
   1   1  15     2104.55     1818.37     63.33 o 
   2   1  15       18.91       56.14     16.88 o 
   3   1  15     2587.35     2303.09     77.75 o 
   4   1  15      937.22     1703.71     64.30 o 
   5   1  15      141.51      212.16     22.95 o 
   6   1  15     1141.47      991.41     43.28 o 
   7   1  15       18.32       51.22     18.87 o 
   8   1  15      638.58      636.01     36.89 o 
   9   1  15       78.00       78.30     21.57 o 
  -9   2  15     1098.36     1008.07     64.10 o 
  -8   2  15       16.56       21.64     22.88 o 
  -7   2  15     1316.61     1083.04     65.04 o 
  -6   2  15       23.75       80.81     25.15 o 
  -5   2  15     1095.79     1136.03     66.27 o 
  -4   2  15      290.06      341.36     34.71 o 
  -3   2  15      684.37      636.09     28.82 o 
  -2   2  15     4983.86     5086.39    138.47 o 
  -1   2  15     1037.20      959.25     35.81 o 
   0   2  15     1060.09     1177.07     46.37 o 
   1   2  15      149.06      143.26     17.58 o 
   2   2  15     5797.12     5323.16    160.73 o 
   3   2  15     1786.64     1921.99     66.85 o 
   4   2  15     1062.17      960.59     42.05 o 
   5   2  15      379.89      436.36     29.54 o 
   6   2  15      121.86      157.14     21.94 o 
   7   2  15     1617.81     1546.06     59.30 o 
   8   2  15      109.36       71.33     20.95 o 
   9   2  15        7.64       -1.71     18.31 o 
  -9   3  15      903.73      925.25     61.05 o 
  -8   3  15      243.99      345.14     37.90 o 
  -7   3  15      534.95      516.83     43.59 o 
  -6   3  15       27.55       32.24     23.83 o 
  -5   3  15       50.90       47.16     24.51 o 
  -4   3  15       10.66       21.99     16.40 o 
  -3   3  15      551.06      542.07     30.92 o 
  -2   3  15      101.60      274.99     54.30 o 
  -1   3  15       59.45      116.45     16.53 o 
   0   3  15       22.81       44.72     13.33 o 
   1   3  15      950.33      982.73     36.94 o 
   2   3  15       51.03       85.49     16.54 o 
   3   3  15      221.25      233.28     22.70 o 
   4   3  15       21.69        3.17     16.31 o 
   5   3  15      931.53      908.72     42.25 o 
   6   3  15      340.97      409.87     29.33 o 
   7   3  15       25.05       12.02     17.37 o 
   8   3  15      404.55      423.38     35.63 o 
   9   3  15        0.67       -1.64     20.57 o 
  -9   4  15     1601.78     1350.73    135.87 o 
  -8   4  15      240.99      221.50     33.78 o 
  -7   4  15      531.55      502.99     44.21 o 
  -6   4  15      180.91      220.02     32.33 o 
  -5   4  15     1254.35     1094.95     52.65 o 
  -4   4  15        0.51      121.22     29.03 o 
  -3   4  15      217.39      240.86     21.92 o 
  -2   4  15     3523.87     3158.41     80.45 o 
  -1   4  15       18.48      171.37     39.04 o 
   0   4  15     1660.84     1493.77     48.73 o 
   1   4  15      953.69     1002.55     37.39 o 
   2   4  15      547.96      678.98     30.16 o 
   3   4  15     1394.81     1227.62     43.31 o 
   4   4  15     1512.46     1437.26     54.90 o 
   5   4  15      156.93      222.50     24.04 o 
   6   4  15      182.36      206.86     27.01 o 
   7   4  15     2704.03     2526.82     99.25 o 
   8   4  15       81.79       81.46     23.35 o 
  -9   5  15      839.45      808.28     57.58 o 
  -8   5  15      106.52       75.14     30.76 o 
  -7   5  15       56.06       74.26     26.26 o 
  -6   5  15     2300.33     1996.10    101.15 o 
  -5   5  15     3478.21     2934.58    111.95 o 
  -4   5  15       66.91      119.09     28.69 o 
  -3   5  15      218.07      265.61     28.75 o 
  -2   5  15      296.81      371.17     41.62 o 
  -1   5  15     4024.78     3798.93     95.27 o 
   0   5  15      931.92      902.17     31.93 o 
   1   5  15       26.08       56.42     13.40 o 
   2   5  15        7.74       -3.36     13.68 o 
   3   5  15     1120.83     1021.97     38.49 o 
   4   5  15     2425.94     2091.73     83.52 o 
   5   5  15       41.19       92.05     21.41 o 
   6   5  15      275.83      262.43     30.23 o 
   7   5  15      534.64      576.72     40.80 o 
   8   5  15     1028.05      987.21     53.21 o 
  -8   6  15      667.71      707.53     75.85 o 
  -7   6  15       16.74       23.76     26.15 o 
  -6   6  15      146.61      117.86     35.98 o 
  -5   6  15      122.14      440.95     41.56 o 
  -4   6  15     2536.01     2564.00    117.39 o 
  -3   6  15      489.73      690.26     68.62 o 
  -2   6  15      226.06      800.66     54.88 o 
  -1   6  15     2784.65     2633.97     75.43 o 
   0   6  15      310.35     1041.61     89.37 o 
   1   6  15     2966.06     3592.06    177.98 o 
   2   6  15      274.82      347.40     25.80 o 
   3   6  15      332.21      410.85     33.43 o 
   4   6  15      491.16      523.44     36.62 o 
   5   6  15      255.46      312.38     31.40 o 
   6   6  15      344.90      340.82     32.17 o 
   7   6  15       17.81       28.75     21.47 o 
   8   6  15     1687.59     1739.39     76.54 o 
  -8   7  15      699.45      628.01     51.50 o 
  -7   7  15        3.57       80.18     69.04 o 
  -6   7  15      220.03      821.83    102.44 o 
  -5   7  15      722.43      653.77     40.78 o 
  -4   7  15      112.89      100.47     36.61 o 
  -3   7  15     2775.38     2499.78     95.15 o 
  -2   7  15      463.30      660.78     47.56 o 
  -1   7  15      629.42      651.65     45.57 o 
   0   7  15     2232.44     1821.27     56.54 o 
   1   7  15     1067.40      972.62     36.48 o 
   2   7  15      485.94      653.80     33.27 o 
   3   7  15      162.01      241.15     27.59 o 
   4   7  15        7.39       36.51     20.48 o 
   5   7  15       13.17       32.48     20.79 o 
   6   7  15      665.38      705.58     42.72 o 
   7   7  15      288.99      307.76     32.80 o 
  -7   8  15      501.07      506.72     46.31 o 
  -6   8  15      119.04       93.50     23.62 o 
  -5   8  15        4.32      114.51     68.52 o 
  -4   8  15       35.63       26.91     17.29 o 
  -3   8  15     3255.87     3096.73    114.37 o 
  -2   8  15     1760.20     1502.77     64.77 o 
  -1   8  15      712.57      634.81     38.92 o 
   0   8  15       15.96       42.81     28.75 o 
   1   8  15     2564.87     2430.17    110.35 o 
   2   8  15     1750.14     1594.08     58.23 o 
   3   8  15      418.54      467.68     29.36 o 
   4   8  15       49.30       27.00     20.96 o 
   5   8  15      120.86      146.85     26.36 o 
   6   8  15      863.35      909.98     50.31 o 
  -6   9  15       31.61       23.91     18.49 o 
  -5   9  15        3.89       -0.59     16.87 o 
  -4   9  15     2131.75     2163.34     75.19 o 
  -3   9  15      269.96      264.96     28.15 o 
  -2   9  15     4574.74     4032.97    144.63 o 
  -1   9  15       45.55       73.72     26.82 o 
   0   9  15     1345.24     1269.68     58.17 o 
   1   9  15      447.00      433.85     28.83 o 
   2   9  15      558.27      566.82     50.95 o 
   3   9  15      774.62      760.89     45.88 o 
   4   9  15      268.98      308.26     26.44 o 
   5   9  15     1054.42      998.77     52.69 o 
   6   9  15      846.95      866.86     49.79 o 
  -5  10  15      216.41      293.14     26.82 o 
  -4  10  15      208.75      223.44     23.69 o 
  -3  10  15      383.19      462.86     46.23 o 
  -2  10  15     2014.84     2046.17    203.57 o 
  -1  10  15      300.60      241.40     41.71 o 
   0  10  15      483.59      616.90     50.36 o 
   1  10  15      546.24      732.77     36.75 o 
   2  10  15        1.62        7.32     11.77 o 
   3  10  15      458.62      456.43     31.29 o 
   4  10  15     1020.74      975.49     44.04 o 
   5  10  15       98.98      184.65     23.45 o 
  -4  11  15        3.92       77.83     67.28 o 
  -3  11  15      484.76      493.36     45.41 o 
  -2  11  15      384.38      423.41     42.76 o 
  -1  11  15      436.92      524.77     53.24 o 
   0  11  15      404.48      349.14     51.82 o 
   1  11  15      271.35      297.72     37.94 o 
   2  11  15      465.53      600.66     58.61 o 
   3  11  15        7.55        8.28     17.35 o 
  -1  12  15     1030.45      925.65     61.59 o 
   0  12  15      513.79      607.94     50.81 o 
  -9   0  16     1659.56     1330.28    108.83 o 
  -8   0  16       88.05       58.34     36.86 o 
  -7   0  16     1166.13      958.40     86.93 o 
  -6   0  16     1905.42     1638.46    123.12 o 
  -5   0  16     1126.35     1565.74    119.86 o 
  -4   0  16      907.55      755.54     75.31 o 
  -3   0  16     1379.67     1227.86     70.83 o 
  -2   0  16        0.03      769.33     70.80 o 
  -1   0  16      517.71      761.62     59.30 o 
   0   0  16     1442.09     1160.59     54.35 o 
   1   0  16     2409.62     2353.35    111.64 o 
   2   0  16     1521.34     1515.37     80.07 o 
   3   0  16       63.44       47.48     26.31 o 
   4   0  16     1125.86     1101.36     65.57 o 
   5   0  16       10.89       35.39     26.10 o 
   6   0  16     3877.10     3715.45    168.76 o 
   7   0  16     1144.85     1072.19     66.97 o 
   8   0  16      470.88      620.19     54.05 o 
  -9   1  16        7.52       16.86     24.91 o 
  -8   1  16       58.60       47.43     25.33 o 
  -7   1  16     1009.40      873.09     58.30 o 
  -6   1  16      258.78      289.97     35.79 o 
  -5   1  16        0.43       31.57     23.81 o 
  -4   1  16      156.23      140.21     29.49 o 
  -3   1  16     2207.02     1922.81     67.73 o 
  -2   1  16     2089.52     2551.07     68.78 o 
  -1   1  16      149.43      273.54     19.55 o 
   0   1  16        9.79      179.85     18.58 o 
   1   1  16      236.81      332.29     25.35 o 
   2   1  16     1625.43     1570.90     57.86 o 
   3   1  16     3781.39     3672.00    115.99 o 
   4   1  16      179.84      252.50     24.65 o 
   5   1  16       19.86       35.54     17.92 o 
   6   1  16      173.11      155.05     22.83 o 
   7   1  16      413.30      451.74     32.48 o 
   8   1  16      230.01      246.57     26.64 o 
  -8   2  16      626.88      631.85     50.90 o 
  -7   2  16     2585.48     2349.25    115.93 o 
  -6   2  16       60.24      121.11     39.70 o 
  -5   2  16     4244.99     3529.04    161.59 o 
  -4   2  16      309.24      868.33     65.28 o 
  -3   2  16       84.36       85.81     19.08 o 
  -2   2  16     4148.14     3532.43    100.21 o 
  -1   2  16      265.76      661.12     41.63 o 
   0   2  16      565.84      643.86     33.98 o 
   1   2  16      302.18      300.21     22.20 o 
   2   2  16      148.02      172.86     21.24 o 
   3   2  16     2299.58     2205.87     76.01 o 
   4   2  16     1359.10     1209.11     49.67 o 
   5   2  16        1.08       47.79     18.09 o 
   6   2  16      804.11      775.38     39.17 o 
   7   2  16      638.01      626.35     37.56 o 
   8   2  16        6.81        3.27     18.63 o 
  -8   3  16      187.52      119.01     41.33 o 
  -7   3  16       42.46       25.13     24.59 o 
  -6   3  16     2210.10     1861.79     96.68 o 
  -5   3  16       46.01      101.70     27.37 o 
  -4   3  16     6483.83     5672.84    171.65 o 
  -3   3  16      483.38     1012.40     67.97 o 
  -2   3  16      483.48      630.93     30.10 o 
  -1   3  16     8775.96     8563.91    224.81 o 
   0   3  16      441.42      694.27     30.98 o 
   1   3  16       51.81      135.79     17.61 o 
   2   3  16        9.40        9.18     14.61 o 
   3   3  16     2456.15     2261.16     77.35 o 
   4   3  16     1122.68     1300.40     52.08 o 
   5   3  16     2024.19     1979.30     71.33 o 
   6   3  16      112.36      221.95     24.99 o 
   7   3  16      437.29      477.89     33.03 o 
   8   3  16     4130.12     4273.82    156.28 o 
  -8   4  16        1.50        1.38     39.33 o 
  -7   4  16        0.93       57.90     34.65 o 
  -6   4  16      608.70      651.10     51.22 o 
  -5   4  16     2240.22     1893.88     97.48 o 
  -4   4  16      741.95     1537.51     88.07 o 
  -3   4  16        9.98       -1.61     13.05 o 
  -2   4  16      830.71      868.06     46.37 o 
  -1   4  16      784.59      846.40     34.67 o 
   0   4  16      673.72      693.56     31.15 o 
   1   4  16       12.55        8.75     14.48 o 
   2   4  16     1598.22     1511.02     50.59 o 
   3   4  16      167.40      210.64     20.70 o 
   4   4  16      463.48      491.20     32.55 o 
   5   4  16      573.55      546.00     34.18 o 
   6   4  16      107.47      197.06     27.54 o 
   7   4  16      631.39      715.90     45.63 o 
  -8   5  16        0.67       -4.21     24.11 o 
  -7   5  16      250.08      266.85     46.06 o 
  -6   5  16      514.60      694.81     85.43 o 
  -5   5  16      407.21      478.37     52.78 o 
  -4   5  16      117.22      142.57     20.44 o 
  -3   5  16      327.37      538.77     63.80 o 
  -2   5  16      377.84      404.85     32.78 o 
  -1   5  16      669.53      961.69     42.01 o 
   0   5  16      728.43      807.14     34.66 o 
   1   5  16      661.09      665.38     35.35 o 
   2   5  16      381.86      468.19     27.94 o 
   3   5  16      691.48      567.06     32.42 o 
   4   5  16      513.52      646.88     41.40 o 
   5   5  16      266.44      267.57     29.27 o 
   6   5  16      567.09      595.20     41.09 o 
   7   5  16      703.96      795.51     47.55 o 
  -7   6  16      595.23      639.96     52.84 o 
  -6   6  16      738.93      733.12     55.55 o 
  -5   6  16      788.52     1181.72    150.29 o 
  -4   6  16      104.10      136.30     42.43 o 
  -3   6  16      262.04      337.93     23.82 o 
  -2   6  16      127.37      138.06     20.67 o 
  -1   6  16      758.84      710.89     42.42 o 
   0   6  16      113.44      131.52     20.20 o 
   1   6  16      624.79      688.46     41.24 o 
   2   6  16      243.83      220.82     27.44 o 
   3   6  16       46.91       77.19     22.38 o 
   4   6  16      387.65      450.67     35.79 o 
   5   6  16      180.05      206.56     28.43 o 
   6   6  16     1551.64     1502.55     68.36 o 
  -6   7  16      328.98      415.56     42.87 o 
  -5   7  16      101.89      127.60     21.02 o 
  -4   7  16       75.57       93.02     19.30 o 
  -3   7  16     2031.51     1756.63     72.64 o 
  -2   7  16      913.18     1088.50    114.18 o 
  -1   7  16       95.26      126.47     20.87 o 
   0   7  16     2876.66     2859.80     93.17 o 
   1   7  16       86.60       97.35     22.64 o 
   2   7  16     1761.93     1811.04     75.79 o 
   3   7  16     1002.06      982.97     51.15 o 
   4   7  16      348.15      375.13     34.47 o 
   5   7  16      665.66      702.45     44.80 o 
   6   7  16       30.06       50.59     23.93 o 
  -6   8  16       40.08       49.40     23.78 o 
  -5   8  16      398.05      348.88     27.94 o 
  -4   8  16      631.75      693.59     36.87 o 
  -3   8  16      304.25      362.21     41.89 o 
  -2   8  16     2525.83     2201.89     87.02 o 
  -1   8  16      498.38      516.26     32.05 o 
   0   8  16       45.00      108.16     22.52 o 
   1   8  16     2290.14     2281.11     90.52 o 
   2   8  16      197.37      238.18     29.28 o 
   3   8  16      157.20      164.94     29.74 o 
   4   8  16      712.58      712.10     44.94 o 
   5   8  16      308.38      396.96     36.21 o 
  -5   9  16      217.05      236.15     24.99 o 
  -4   9  16     1086.32     1001.62     45.03 o 
  -3   9  16      191.43      182.27     25.66 o 
  -2   9  16      886.12      856.65     46.56 o 
  -1   9  16     2847.03     2845.23    131.85 o 
   0   9  16      166.21      211.85     27.56 o 
   1   9  16      790.90      690.89     37.11 o 
   2   9  16        4.60        2.09     13.72 o 
   3   9  16     1090.36     1178.99     86.18 o 
   4   9  16      174.04      148.82     26.69 o 
  -3  10  16      300.11      199.13     32.29 o 
  -2  10  16       23.74      -13.73     25.44 o 
  -1  10  16      589.30      596.95    155.43 o 
   0  10  16      921.64     1015.97     63.81 o 
   1  10  16      302.64      284.23     30.80 o 
   2  10  16      228.48      244.26     29.76 o 
   3  10  16      506.71      515.86     40.31 o 
  -7   1  17      117.70       95.68     29.04 o 
  -6   1  17      800.67      803.66     57.00 o 
  -5   1  17      336.86      365.25     40.33 o 
  -4   1  17     3703.83     3430.65    158.98 o 
  -3   1  17      126.22      234.36     24.32 o 
  -2   1  17      464.25      535.55     26.15 o 
  -1   1  17      195.61      246.82     19.38 o 
   0   1  17      137.69      202.87     19.90 o 
   1   1  17       94.10      105.56     20.63 o 
   2   1  17      989.05      961.32     42.77 o 
   3   1  17     2786.69     2829.40     93.90 o 
   4   1  17      121.21      135.43     22.15 o 
   5   1  17      615.60      630.99     37.17 o 
   6   1  17      651.14      690.75     38.50 o 
   7   1  17      532.67      612.61     37.58 o 
  -7   2  17        4.32       -5.20     23.73 o 
  -6   2  17      181.59      215.70     38.07 o 
  -5   2  17      580.05      465.30     44.74 o 
  -4   2  17        9.15       50.66     37.74 o 
  -3   2  17      375.22      389.58     28.85 o 
  -2   2  17       55.81       48.47     13.48 o 
  -1   2  17     1214.19     1133.18     38.55 o 
   0   2  17      212.05      344.32     26.22 o 
   1   2  17      268.44      312.04     23.38 o 
   2   2  17       69.72       19.31     16.12 o 
   3   2  17      768.74      725.21     38.61 o 
   4   2  17     1018.38     1127.34     48.23 o 
   5   2  17      128.98      174.38     23.38 o 
   6   2  17      120.14       95.93     21.61 o 
  -7   3  17        5.78       37.03     26.31 o 
  -6   3  17       78.81      101.58     30.03 o 
  -5   3  17       21.63       52.97     53.04 o 
  -4   3  17        2.00      214.72     51.27 o 
  -3   3  17      192.06      214.41     23.83 o 
  -2   3  17      279.72      238.79     24.81 o 
  -1   3  17       18.53      150.28     26.33 o 
   0   3  17       57.72       66.09     16.97 o 
   1   3  17      247.04      231.84     21.24 o 
   2   3  17     2353.55     2171.93     67.54 o 
   3   3  17       25.73      166.75     27.29 o 
   4   3  17        4.32       47.54     19.65 o 
   5   3  17       84.24       71.79     20.73 o 
   6   3  17      138.35      128.02     23.27 o 
  -7   4  17      156.52      145.43     45.01 o 
  -6   4  17     1027.81      945.16     63.35 o 
  -5   4  17      425.69      482.00     82.46 o 
  -4   4  17     1077.35      968.59     44.41 o 
  -3   4  17       51.93      151.34     62.21 o 
  -2   4  17      231.54      307.76     26.44 o 
  -1   4  17     2873.18     2582.31     85.98 o 
   0   4  17       83.96      245.98     35.62 o 
   1   4  17     1712.54     1636.53     54.28 o 
   2   4  17      634.91      927.69     37.93 o 
   3   4  17       34.44      147.41     54.50 o 
   4   4  17     2963.16     2666.38     90.75 o 
   5   4  17      492.23      707.49     39.12 o 
   6   4  17        0.17       18.07     21.62 o 
  -6   5  17       95.05       94.67     29.86 o 
  -5   5  17      836.18      718.34     56.46 o 
  -4   5  17     3355.46     3071.58    118.12 o 
  -3   5  17       14.42      393.33     34.33 o 
  -2   5  17      704.77      693.04     43.43 o 
  -1   5  17      433.40      494.11     36.94 o 
   0   5  17     1124.52     1125.88     42.15 o 
   1   5  17     1772.15     1933.23     69.96 o 
   2   5  17        1.49      -13.16     15.33 o 
   3   5  17     2755.06     2655.09    124.09 o 
   4   5  17       65.92       89.40     23.56 o 
   5   5  17      134.34      161.10     27.22 o 
  -6   6  17      489.18      455.62     45.41 o 
  -5   6  17       87.22       99.81     23.46 o 
  -4   6  17      137.34      119.30     25.18 o 
  -3   6  17      108.51      125.14     22.51 o 
  -2   6  17      503.91      539.54     39.03 o 
  -1   6  17      728.12      724.73     59.59 o 
   0   6  17     1060.85      952.91     42.93 o 
   1   6  17      150.80      158.51     21.62 o 
   2   6  17       48.52       45.25     26.77 o 
   3   6  17       33.14       58.76     23.60 o 
   4   6  17      485.29      509.07     39.54 o 
   5   6  17      361.96      436.54     36.97 o 
  -5   7  17       11.39       40.58     18.55 o 
  -4   7  17     1640.42     1534.88     58.72 o 
  -3   7  17      137.31      146.10     26.55 o 
  -2   7  17       90.58      189.10     27.43 o 
  -1   7  17        1.17       -6.41     20.78 o 
   0   7  17       38.64        4.80     20.40 o 
   1   7  17        2.70       14.48     21.80 o 
   2   7  17      103.53      128.71     25.95 o 
   3   7  17      204.30      198.71     28.90 o 
   4   7  17       17.64        1.51     21.67 o 
  -4   8  17      201.06      229.99     24.61 o 
  -3   8  17       27.07       33.52     20.37 o 
  -2   8  17      922.28      955.52     62.62 o 
  -1   8  17        2.39      198.69     49.91 o 
   0   8  17      423.05      554.02     51.39 o 
   1   8  17      494.40      546.42     39.50 o 
   2   8  17      113.81      173.50     33.70 o 
   3   8  17      371.42      440.31     37.39 o 
  -2   9  17        6.90      165.74     87.47 o 
  -1   9  17     1831.96     1949.74    147.11 o 
   0   9  17     1173.76     1103.51     70.75 o 
   1   9  17     1265.46     1512.57     91.07 o 
  -6   0  18      228.10      287.96     55.75 o 
  -5   0  18     2732.03     2522.80    177.20 o 
  -4   0  18      587.50      647.63     76.65 o 
  -3   0  18     8395.45     7767.43    472.10 o 
  -2   0  18        0.05      303.77     37.19 o 
  -1   0  18      279.47      480.99     48.86 o 
   0   0  18      480.94      496.91     37.62 o 
   1   0  18      233.24      284.12     31.10 o 
   2   0  18      314.85      320.71     77.57 o 
   3   0  18       10.46       -9.12     25.23 o 
   4   0  18     1036.45      893.56     61.19 o 
   5   0  18      163.43      190.08     35.24 o 
  -6   1  18       32.71        1.98     24.83 o 
  -5   1  18       14.62       62.45     28.86 o 
  -4   1  18     3195.97     2966.02    142.83 o 
  -3   1  18        5.75      237.72     52.07 o 
  -2   1  18      164.05      165.12     23.41 o 
  -1   1  18       22.61       98.37     16.89 o 
   0   1  18      365.63      358.29     23.13 o 
   1   1  18     1979.66     1728.71     57.42 o 
   2   1  18      563.13      717.58     37.79 o 
   3   1  18       88.99      158.18     23.30 o 
   4   1  18       27.29       59.09     21.28 o 
   5   1  18       17.14       34.05     19.67 o 
  -6   2  18      743.25      834.04     60.44 o 
  -5   2  18      397.79      392.58    144.14 o 
  -4   2  18     2367.94     1863.98     99.14 o 
  -3   2  18      404.47     1039.17    103.24 o 
  -2   2  18       75.25      299.33     28.87 o 
  -1   2  18     2554.94     2249.53     64.00 o 
   0   2  18      340.05      604.47     34.70 o 
   1   2  18      221.04      333.51     29.00 o 
   2   2  18     1470.90     1400.94     50.20 o 
   3   2  18       42.40      234.10     26.16 o 
   4   2  18      570.15      700.33     38.49 o 
   5   2  18      102.14      126.24     23.77 o 
  -5   3  18     2724.99     2634.26    130.05 o 
  -4   3  18      974.25     1296.75    239.89 o 
  -3   3  18      138.62      166.57     24.21 o 
  -2   3  18     1497.68     1493.23     58.62 o 
  -1   3  18      281.44      564.09     56.80 o 
   0   3  18      843.07      840.42     36.22 o 
   1   3  18      431.22      581.85     30.98 o 
   2   3  18       84.72      261.80     22.77 o 
   3   3  18     2357.74     2542.67     78.04 o 
   4   3  18      789.07      781.73     36.33 o 
   5   3  18      292.06      268.48     27.51 o 
  -5   4  18        0.06        4.79     26.18 o 
  -4   4  18      693.39      722.68     55.78 o 
  -3   4  18      224.74      197.53     47.70 o 
  -2   4  18     1017.49     1037.52     46.77 o 
  -1   4  18     2490.71     2341.77     94.19 o 
   0   4  18      165.92      400.93     26.10 o 
   1   4  18      207.71      227.23     21.97 o 
   2   4  18     1303.07     1306.73     47.83 o 
   3   4  18      452.73      531.46     30.70 o 
   4   4  18       75.69       71.61     21.75 o 
  -4   5  18       93.20      120.17     25.76 o 
  -3   5  18      874.04     1007.94     48.02 o 
  -2   5  18       17.46        0.30     19.81 o 
  -1   5  18      457.97      567.28     43.49 o 
   0   5  18        3.81        4.91     21.86 o 
   1   5  18       98.67      115.27     22.17 o 
   2   5  18     1250.26     1229.31     51.64 o 
   3   5  18      233.75      244.52     31.49 o 
  -3   6  18     1302.13     1352.64     55.58 o 
  -2   6  18      131.53      254.80     47.87 o 
  -1   6  18      482.51      521.51     39.54 o 
   0   6  18      179.22      257.45     30.47 o 
   1   6  18      101.13      136.71     26.33 o 
   2   6  18        1.97       -1.83     21.99 o 
   3   6  18       22.93       -5.29     22.65 o 
  -2   7  18       84.74      149.66     27.78 o 
  -1   7  18      171.21      275.97     37.80 o 
   0   7  18        0.79      -39.24     28.24 o 
   1   7  18     1956.86     1808.84     97.74 o 
  -3   1  19     1382.18     1317.99    126.68 o 
  -2   1  19       38.59      347.07     54.46 o 
  -1   1  19       30.09       36.00     15.84 o 
   0   1  19      236.70      219.26     20.92 o 
   1   1  19       13.09       84.68     18.94 o 
   2   1  19      377.97      457.94     29.33 o 
   3   1  19      473.72      578.30     36.88 o 
  -3   2  19      606.14      771.16    124.79 o 
  -2   2  19       11.09       25.04     19.46 o 
  -1   2  19        7.61       14.38     19.62 o 
   0   2  19       43.08       30.09     12.62 o 
   1   2  19      685.73      662.48     34.20 o 
   2   2  19       72.18      185.89     22.09 o 
  -3   3  19        8.29      -17.15     26.72 o 
  -2   3  19      253.69      277.30     32.77 o 
  -1   3  19      794.80      856.69     43.22 o 
   0   3  19        0.49       13.11     16.79 o 
   1   3  19      243.90      243.21     23.74 o 
   2   3  19      199.46      299.02     25.08 o 
  -1   4  19      614.64      761.99     41.59 o 
   0   4  19      656.99      761.57     47.58 o 
   1   4  19      464.64      620.52     61.72 o 
                                                 
